# Supplementary material for: 3-(2,3-Dimethyl-5-oxo-1-phenyl-2,5-di­hydro-1H-pyrazol-4-yl)sydnone
Source: Acta Crystallogr Sect E Struct Rep Online. 2010 May 8;66(Pt 6):o1251–2. doi: 10.1107/S1600536810015667 (PMC2979459; doi:10.1107/S1600536810015667)
Supplement: Supplementary file 2 [file e-66-o1251-Isup2.hkl]

# 
# h,k,l, Fc-squared, Fo-squared, sigma(Fo-squared) and status flag 
# 
data_I
_shelx_title ' bk22m in P2(1)/c (100K)' 
_shelx_refln_list_code          4 
_shelx_F_calc_maximum      136.10 
_exptl_crystal_F_000       568.00 
_reflns_d_resolution_high  0.5823 
 
loop_ 
 _symmetry_equiv_pos_as_xyz 
 'x, y, z' 
 '-x, y+1/2, -z+1/2' 
 '-x, -y, -z' 
 'x, -y-1/2, z-1/2' 
 
_cell_length_a    10.6525 
_cell_length_b     7.3014 
_cell_length_c    15.6828 
_cell_angle_alpha  90.000 
_cell_angle_beta   93.982 
_cell_angle_gamma  90.000 
 
_shelx_F_squared_multiplier     1.000 
 
loop_ 
 _refln_index_h 
 _refln_index_k 
 _refln_index_l 
 _refln_F_squared_calc 
 _refln_F_squared_meas 
 _refln_F_squared_sigma 
 _refln_observed_status 
   1   0   0     3055.69     3081.95     63.13 o 
   2   0   0     2280.46     2226.21     40.08 o 
   3   0   0     1682.94     1786.79     32.48 o 
   4   0   0     2704.50     3250.50     67.37 o 
   5   0   0      119.04      109.63      4.40 o 
   6   0   0      922.68      981.08     15.02 o 
   7   0   0      324.66      346.03      5.49 o 
   8   0   0       40.98       41.80      2.89 o 
   9   0   0     6281.43     5922.57     74.28 o 
  10   0   0      447.88      397.63      7.06 o 
  11   0   0      116.92      107.79      3.53 o 
  12   0   0      168.53      164.14      6.34 o 
  13   0   0      132.80      140.93      6.63 o 
  14   0   0       25.63       28.52      3.59 o 
  15   0   0      259.40      252.25     10.59 o 
  16   0   0        0.07        3.85      3.21 o 
  17   0   0       36.15       37.52      4.97 o 
  18   0   0       29.36       29.12      4.87 o 
   1   1   0     1852.45     1984.36     41.89 o 
   2   1   0     7059.70     7251.99     97.86 o 
   3   1   0     1713.76     1692.99     21.86 o 
   4   1   0      207.37      214.46      5.50 o 
   5   1   0      168.04      160.11      3.51 o 
   6   1   0      153.28      183.47      2.66 o 
   7   1   0      405.22      373.61      3.96 o 
   8   1   0      219.97      237.80      2.78 o 
   9   1   0       22.86       20.80      1.03 o 
  10   1   0      529.66      500.99      6.17 o 
  11   1   0       48.88       49.45      2.31 o 
  12   1   0       65.61       73.13      2.50 o 
  13   1   0       95.94       94.72      3.21 o 
  14   1   0       36.87       37.21      2.42 o 
  15   1   0        0.84       -0.82      1.79 o 
  16   1   0        1.74       -0.81      2.14 o 
  17   1   0        5.83        1.82      2.30 o 
  18   1   0       41.47       44.43      3.64 o 
   0   2   0    15006.92    15605.84    326.57 o 
   1   2   0    10096.23    10496.13    133.13 o 
   2   2   0      279.63      337.05      6.25 o 
   3   2   0      273.68      280.52      4.61 o 
   4   2   0     2324.40     2532.09     27.06 o 
   5   2   0        1.08        0.10      0.46 o 
   6   2   0       74.67       79.67      1.50 o 
   7   2   0       26.33       28.29      1.36 o 
   8   2   0      802.41      808.92      8.01 o 
   9   2   0      731.87      670.87      6.94 o 
  10   2   0      787.98      763.82      8.17 o 
  11   2   0        9.08       15.29      1.20 o 
  12   2   0      172.20      172.97      3.81 o 
  13   2   0      213.24      219.03      4.37 o 
  14   2   0        5.24        2.67      1.35 o 
  15   2   0      159.96      163.02      6.34 o 
  16   2   0        9.65        9.32      1.87 o 
  17   2   0       36.13       37.56      3.49 o 
  18   2   0        4.73        2.19      2.33 o 
   1   3   0        0.04        1.34      0.49 o 
   2   3   0      604.88      617.08      8.28 o 
   3   3   0      400.49      424.87      5.65 o 
   4   3   0     1054.74     1122.91     13.33 o 
   5   3   0        6.65        5.41      0.77 o 
   6   3   0       11.50       22.63      0.92 o 
   7   3   0       62.91       53.31      1.30 o 
   8   3   0      891.19      919.32      9.70 o 
   9   3   0     1033.16      976.00     10.68 o 
  10   3   0       42.80       31.49      1.32 o 
  11   3   0      149.05      149.01      2.80 o 
  12   3   0        7.63        4.38      0.92 o 
  13   3   0      223.71      229.15      4.72 o 
  14   3   0       31.28       27.38      2.77 o 
  15   3   0       11.77        8.15      2.23 o 
  16   3   0       36.30       31.53      5.69 o 
  17   3   0      120.56      112.07      8.39 o 
   0   4   0      102.15      121.07      4.81 o 
   1   4   0        0.18       -0.74      0.74 o 
   2   4   0        1.33        1.27      0.58 o 
   3   4   0      172.25      181.56      2.81 o 
   4   4   0       36.85       40.53      1.04 o 
   5   4   0       13.87        4.60      1.25 o 
   6   4   0        7.67        5.21      0.77 o 
   7   4   0        4.52        1.30      0.68 o 
   8   4   0       27.81       26.31      1.39 o 
   9   4   0      307.48      286.00      4.91 o 
  10   4   0        1.32        3.43      1.06 o 
  11   4   0        0.00        0.57      1.07 o 
  12   4   0        9.47       10.06      1.51 o 
  13   4   0        5.54        6.86      1.56 o 
  14   4   0        0.06       -0.29      2.39 o 
  15   4   0       30.86       25.65      6.41 o 
  16   4   0       25.50       15.36      5.22 o 
  17   4   0        7.09        8.07      5.29 o 
   1   5   0       10.79        8.04      1.21 o 
   2   5   0      596.13      669.00      9.54 o 
   3   5   0        2.23        0.64      0.43 o 
   4   5   0      109.83      105.93      2.16 o 
   5   5   0       28.96       33.09      1.62 o 
   6   5   0        9.27       12.26      0.94 o 
   7   5   0      223.69      216.44      3.72 o 
   8   5   0       15.26       22.30      1.73 o 
   9   5   0      496.62      486.64      7.32 o 
  10   5   0        0.13        1.61      1.06 o 
  11   5   0        0.01        1.50      1.17 o 
  12   5   0        0.85        0.38      1.23 o 
  13   5   0       45.95       47.35      4.03 o 
  14   5   0       10.16        7.06      2.85 o 
  15   5   0       37.20       50.08      6.54 o 
  16   5   0       18.58       17.67      6.85 o 
   0   6   0        2.61        4.53      1.72 o 
   1   6   0      145.67      141.70      3.56 o 
   2   6   0        5.18        6.08      1.53 o 
   3   6   0       11.02       11.36      1.02 o 
   4   6   0      269.03      261.64      3.88 o 
   5   6   0       65.96       69.05      2.09 o 
   6   6   0       36.99       38.49      1.81 o 
   7   6   0       45.06       43.53      3.31 o 
   8   6   0        0.00       -1.01      1.01 o 
   9   6   0       31.70       34.11      2.66 o 
  10   6   0        2.10        1.14      1.08 o 
  11   6   0       25.05       22.73      1.87 o 
  12   6   0      172.27      192.49      6.15 o 
  13   6   0       11.58        9.64      2.98 o 
  14   6   0       24.07       27.90      3.02 o 
  15   6   0        6.83        0.15      2.84 o 
  16   6   0        1.68        2.52      3.74 o 
   1   7   0        0.41       -0.54      1.07 o 
   2   7   0        1.91        2.58      1.26 o 
   3   7   0      154.76      164.57      3.77 o 
   4   7   0       17.13       20.04      1.81 o 
   5   7   0      225.60      228.40      4.59 o 
   6   7   0        0.01       -0.64      0.90 o 
   7   7   0       63.85       62.77      3.60 o 
   8   7   0       53.72       56.65      3.09 o 
   9   7   0        6.56        4.42      1.54 o 
  10   7   0        4.52        4.25      1.45 o 
  11   7   0       49.84       42.51      3.08 o 
  12   7   0        0.01        1.70      1.59 o 
  13   7   0       15.61       15.50      2.72 o 
  14   7   0      271.15      294.69      8.96 o 
  15   7   0       21.33       20.57      5.97 o 
   0   8   0      257.85      262.88      7.55 o 
   1   8   0       63.28       65.22      3.29 o 
   2   8   0       31.71       39.37      3.39 o 
   3   8   0       33.11       36.29      3.54 o 
   4   8   0        0.57        1.12      1.18 o 
   5   8   0       51.34       49.51      2.51 o 
   6   8   0        5.60        5.01      1.69 o 
   7   8   0        4.69        2.61      1.40 o 
   8   8   0        0.90        0.60      1.29 o 
   9   8   0       95.69      107.90      4.18 o 
  10   8   0       48.89       46.20      4.36 o 
  11   8   0       51.79       57.52      5.03 o 
  12   8   0       12.40       16.23      6.84 o 
  13   8   0       37.61       34.04      4.55 o 
  14   8   0        1.21        0.68      3.33 o 
   1   9   0        8.45        9.25      2.98 o 
   2   9   0       65.62       62.63      5.05 o 
   3   9   0       62.69       70.74      3.55 o 
   4   9   0      215.41      224.81      5.68 o 
   5   9   0        6.54        8.12      1.72 o 
   6   9   0       32.57       35.25      2.74 o 
   7   9   0      122.59      125.99      7.45 o 
   8   9   0       42.74       44.60      3.05 o 
   9   9   0       18.68       18.71      3.24 o 
  10   9   0        2.90        1.78      2.65 o 
  11   9   0        5.58        5.71      4.03 o 
  12   9   0       22.37       20.04      4.00 o 
   1  10   0        1.42        2.58      6.24 o 
   2  10   0        0.01       -2.29      3.31 o 
   3  10   0      151.02      156.22      6.37 o 
   4  10   0      154.72      171.48      5.13 o 
   5  10   0       27.79       26.79      4.34 o 
   6  10   0       82.39       92.36      5.23 o 
   7  10   0       29.98       29.06      3.46 o 
   8  10   0        0.47       -0.08      2.46 o 
   9  10   0        2.78       -2.10      2.62 o 
  10  10   0        4.96        2.23      3.97 o 
  11  10   0        9.93       -2.41      6.96 o 
   3  11   0       36.75       36.65      2.84 o 
   4  11   0       67.05       78.03      6.77 o 
   5  11   0       28.62       28.27      3.24 o 
   6  11   0       11.65        7.75      2.94 o 
   7  11   0       10.14        9.22      2.83 o 
   8  11   0       29.78       32.38      5.16 o 
   4  12   0       94.31       94.78      5.44 o 
   5  12   0       92.98      119.55      9.40 o 
 -18   1   1       42.02       34.83      4.13 o 
 -17   1   1       24.33       22.60      2.97 o 
 -16   1   1       33.20       38.02      3.48 o 
 -15   1   1       52.36       47.93      3.33 o 
 -14   1   1      112.32      125.30      4.06 o 
 -13   1   1       27.02       20.13      1.58 o 
 -12   1   1      221.04      241.09      4.17 o 
 -11   1   1        7.71       13.33      1.03 o 
 -10   1   1        1.63       -0.58      0.58 o 
  -9   1   1       88.81       97.51      1.89 o 
  -8   1   1        0.45       -0.40      0.44 o 
  -7   1   1      299.58      269.04      3.36 o 
  -6   1   1      192.81      242.96      3.27 o 
  -5   1   1      824.00      851.71      9.77 o 
  -4   1   1       51.17       65.93      3.06 o 
  -3   1   1     2288.35     2271.18     31.11 o 
  -2   1   1      428.59      471.08      8.10 o 
  -1   1   1      340.74      347.04      4.82 o 
   0   1   1     1879.25     1855.71     31.26 o 
   1   1   1     8383.89     8116.23    129.20 o 
   2   1   1        5.15        1.84      0.34 o 
   3   1   1      188.00      225.38      5.07 o 
   4   1   1      148.96      139.01      2.98 o 
   5   1   1     3094.90     3463.81     35.63 o 
   6   1   1      192.78      197.36      2.89 o 
   7   1   1      551.92      654.05      6.53 o 
   8   1   1        1.06        0.55      0.52 o 
   9   1   1      100.77       70.49      1.62 o 
  10   1   1      173.06      144.40      2.75 o 
  11   1   1      190.17      170.85      4.41 o 
  12   1   1        7.40       10.83      1.22 o 
  13   1   1      123.84      146.57      3.78 o 
  14   1   1      847.42      869.76     13.35 o 
  15   1   1       39.87       36.54      3.10 o 
  16   1   1      118.53      121.27      5.74 o 
  17   1   1       37.15       33.42      3.39 o 
  18   1   1        0.30       -1.41      2.40 o 
 -18   2   1       99.24      104.86      5.05 o 
 -17   2   1        3.56        1.82      2.04 o 
 -16   2   1        0.38       -1.51      1.51 o 
 -15   2   1        3.52        4.69      1.49 o 
 -14   2   1       18.02       15.04      1.88 o 
 -13   2   1       33.97       38.37      2.43 o 
 -12   2   1       26.29       23.99      1.57 o 
 -11   2   1      204.83      213.24      3.65 o 
 -10   2   1        0.81        2.63      0.69 o 
  -9   2   1       14.11       16.44      0.88 o 
  -8   2   1      172.11      144.41      2.51 o 
  -7   2   1      268.63      265.29      3.51 o 
  -6   2   1        6.20       11.73      0.62 o 
  -5   2   1       64.18       81.82      1.40 o 
  -4   2   1      128.80      130.48      2.29 o 
  -3   2   1      800.80      806.08     30.98 o 
  -2   2   1     3406.07     3410.52     41.38 o 
  -1   2   1     5509.99     5410.85     61.54 o 
   0   2   1       35.42       23.76      1.06 o 
   1   2   1    18523.80    18772.56    237.90 o 
   2   2   1      165.37      201.36      4.99 o 
   3   2   1      531.75      498.38      7.08 o 
   4   2   1      559.63      682.20      8.52 o 
   5   2   1     1519.81     1669.04     17.48 o 
   6   2   1       12.73       12.07      0.74 o 
   7   2   1      134.26      152.68      2.50 o 
   8   2   1       16.88       10.08      0.85 o 
   9   2   1      426.05      409.01      4.82 o 
  10   2   1      777.00      791.33      8.74 o 
  11   2   1        2.96        4.04      0.85 o 
  12   2   1        2.44        4.31      1.02 o 
  13   2   1       45.35       41.67      2.04 o 
  14   2   1       11.10        9.17      1.54 o 
  15   2   1       20.47       22.62      2.87 o 
  16   2   1       12.29       10.39      2.54 o 
  17   2   1        5.59        3.40      2.36 o 
 -17   3   1        7.96        7.77      4.34 o 
 -16   3   1        1.79        4.16      2.64 o 
 -15   3   1      133.00      137.32      4.65 o 
 -14   3   1        0.03       -1.22      1.22 o 
 -13   3   1      118.54      127.07      3.49 o 
 -12   3   1       25.12       28.74      1.57 o 
 -11   3   1       39.84       45.56      1.75 o 
 -10   3   1        1.27        2.03      0.83 o 
  -9   3   1      477.11      454.57      5.67 o 
  -8   3   1        6.11        6.86      0.85 o 
  -7   3   1       13.43       22.21      0.86 o 
  -6   3   1      751.91      781.50      9.27 o 
  -5   3   1      526.76      530.33      6.16 o 
  -4   3   1     1612.11     1593.87     16.40 o 
  -3   3   1       31.74       32.81      1.40 o 
  -2   3   1        4.00        2.13      0.56 o 
  -1   3   1     5226.70     5269.81     94.62 o 
   0   3   1      892.56      888.76     17.00 o 
   1   3   1      751.36      693.35     10.30 o 
   2   3   1        0.37        3.26      1.15 o 
   3   3   1     1152.58     1157.50     17.87 o 
   4   3   1      386.57      456.44      5.26 o 
   5   3   1       34.58       40.27      1.17 o 
   6   3   1       30.94       38.78      1.19 o 
   7   3   1      242.97      219.65      3.07 o 
   8   3   1     1019.78      917.66      9.61 o 
   9   3   1        8.55        3.29      0.80 o 
  10   3   1       34.66       44.07      1.53 o 
  11   3   1       90.34       85.35      2.16 o 
  12   3   1      152.12      165.71      3.11 o 
  13   3   1        1.85        3.51      1.08 o 
  14   3   1       98.66      101.99      3.54 o 
  15   3   1        2.92       -2.23      2.23 o 
  16   3   1       13.59        8.72      2.87 o 
  17   3   1       23.44       19.23      5.90 o 
 -17   4   1        0.27       -2.64      5.84 o 
 -16   4   1        9.17        9.34      4.90 o 
 -15   4   1        6.38        0.54      4.86 o 
 -14   4   1      170.11      176.94      8.73 o 
 -13   4   1       13.17       13.10      1.77 o 
 -12   4   1      121.21      130.72      4.61 o 
 -11   4   1      158.89      161.06      3.81 o 
 -10   4   1        1.11        3.93      1.03 o 
  -9   4   1       18.24       17.94      1.29 o 
  -8   4   1       56.88       59.29      2.94 o 
  -7   4   1        5.68        7.25      0.76 o 
  -6   4   1      204.38      216.24      5.89 o 
  -5   4   1        0.33        1.05      0.49 o 
  -4   4   1      264.88      309.33      3.58 o 
  -3   4   1     3670.01     3661.09     36.82 o 
  -2   4   1     1389.17     1382.78     17.66 o 
  -1   4   1      163.28      155.85      3.07 o 
   0   4   1        6.79        6.72      1.03 o 
   1   4   1      123.74      141.70      2.93 o 
   2   4   1      877.38      893.30     20.42 o 
   3   4   1        0.60        3.33      1.04 o 
   4   4   1      661.95      681.19      7.97 o 
   5   4   1      276.85      295.57      7.94 o 
   6   4   1      668.43      675.56      7.86 o 
   7   4   1      129.25      124.07      2.78 o 
   8   4   1      200.82      204.34      3.82 o 
   9   4   1       35.11       40.57      1.91 o 
  10   4   1      118.87      110.92      3.27 o 
  11   4   1      353.08      357.55      6.13 o 
  12   4   1       99.79      100.26      3.55 o 
  13   4   1        4.16        3.41      1.96 o 
  14   4   1        0.11        5.97      5.09 o 
  15   4   1        5.50        2.08      3.76 o 
  16   4   1       10.43        7.36      7.47 o 
  17   4   1       40.36       44.88      8.88 o 
 -16   5   1       61.12       64.10     11.98 o 
 -15   5   1        8.29        7.59      4.35 o 
 -14   5   1        1.09        0.26      2.58 o 
 -13   5   1       82.89       83.42      3.89 o 
 -12   5   1        1.55        3.88      1.36 o 
 -11   5   1        2.80        1.12      1.11 o 
 -10   5   1       75.29       74.18      3.07 o 
  -9   5   1        2.15        1.14      1.09 o 
  -8   5   1      328.73      313.21      4.92 o 
  -7   5   1      349.13      346.41      5.11 o 
  -6   5   1      110.08      112.71      2.12 o 
  -5   5   1        1.45        1.52      0.52 o 
  -4   5   1      762.75      772.56      9.11 o 
  -3   5   1       10.08       11.47      0.82 o 
  -2   5   1      597.37      586.57      8.57 o 
  -1   5   1      192.85      179.49      3.92 o 
   0   5   1      163.11      165.08      3.68 o 
   1   5   1      227.36      216.32      4.72 o 
   2   5   1        5.80        9.16      0.95 o 
   3   5   1       57.64       65.71      1.65 o 
   4   5   1      261.69      284.67      3.92 o 
   5   5   1        0.27        1.58      0.73 o 
   6   5   1      128.07      146.97      2.85 o 
   7   5   1      173.88      170.58      4.61 o 
   8   5   1       53.29       58.51      2.24 o 
   9   5   1      366.10      372.95      6.04 o 
  10   5   1       75.81       70.87      2.78 o 
  11   5   1       29.35       24.90      1.87 o 
  12   5   1       53.13       48.63      2.58 o 
  13   5   1      113.66      113.13      4.56 o 
  14   5   1        1.54       -0.01      2.26 o 
  15   5   1      217.85      202.87     12.04 o 
  16   5   1       20.56       19.27      5.37 o 
 -16   6   1        0.91       -1.64      3.59 o 
 -15   6   1       24.88       26.78      3.95 o 
 -14   6   1       27.10       27.78      3.28 o 
 -13   6   1        7.18        4.80      1.96 o 
 -12   6   1        0.01       -0.38      1.47 o 
 -11   6   1       31.48       30.47      1.99 o 
 -10   6   1      218.65      207.73      4.74 o 
  -9   6   1      265.79      242.35      4.58 o 
  -8   6   1      146.57      148.18      4.11 o 
  -7   6   1        9.84        8.34      1.98 o 
  -6   6   1        1.61        2.00      0.86 o 
  -5   6   1       41.15       44.76      1.71 o 
  -4   6   1      268.84      286.56      5.11 o 
  -3   6   1       24.38       27.52      1.78 o 
  -2   6   1      115.73      120.54      3.43 o 
  -1   6   1       36.65       35.97      2.79 o 
   0   6   1      831.34      835.86     12.06 o 
   1   6   1       52.11       51.64      3.24 o 
   2   6   1        3.75        5.55      1.10 o 
   3   6   1       20.28       17.19      1.29 o 
   4   6   1        7.55        5.85      0.76 o 
   5   6   1      144.01      144.87      3.34 o 
   6   6   1       16.29       15.28      1.56 o 
   7   6   1        5.22        4.61      1.22 o 
   8   6   1       34.03       32.35      2.53 o 
   9   6   1       26.14       24.80      1.94 o 
  10   6   1       33.53       39.25      2.11 o 
  11   6   1        1.42        0.67      1.22 o 
  12   6   1       95.46       94.75      4.61 o 
  13   6   1        0.49        0.35      1.98 o 
  14   6   1       28.21       24.59      3.32 o 
  15   6   1        3.42        5.04      3.08 o 
 -15   7   1        2.26        2.40      3.15 o 
 -14   7   1      107.19      114.45      5.86 o 
 -13   7   1       17.20       19.82      3.38 o 
 -12   7   1       35.52       35.06      2.59 o 
 -11   7   1       30.94       25.02      2.03 o 
 -10   7   1        3.29        2.27      1.34 o 
  -9   7   1       61.43       56.05      3.08 o 
  -8   7   1        0.07       -0.17      1.15 o 
  -7   7   1       52.49       55.32      2.78 o 
  -6   7   1       28.54       32.36      1.80 o 
  -5   7   1      109.75      109.66      3.56 o 
  -4   7   1        1.24        0.93      0.87 o 
  -3   7   1       17.66       19.10      1.58 o 
  -2   7   1       78.55       72.73      3.13 o 
  -1   7   1       13.97       12.67      2.01 o 
   0   7   1      183.90      191.05      4.58 o 
   1   7   1        0.31       -0.97      0.97 o 
   2   7   1        6.13        5.12      1.56 o 
   3   7   1       59.21       57.91      2.03 o 
   4   7   1       90.41       92.34      2.85 o 
   5   7   1      227.12      227.72      4.66 o 
   6   7   1      158.29      169.96      4.70 o 
   7   7   1        3.88        3.84      1.16 o 
   8   7   1        2.59        1.02      1.23 o 
   9   7   1        0.04       -1.32      1.32 o 
  10   7   1       61.65       63.59      3.47 o 
  11   7   1        6.53        6.55      2.20 o 
  12   7   1        3.13       -0.55      1.97 o 
  13   7   1       15.46       16.13      4.04 o 
  14   7   1       56.94       63.36      4.45 o 
  15   7   1      131.29      130.25      6.82 o 
 -14   8   1        0.68       -1.33      3.23 o 
 -13   8   1      109.20      110.88      7.21 o 
 -12   8   1       52.79       51.56      5.66 o 
 -11   8   1        3.46        0.65      2.55 o 
 -10   8   1       60.63       61.27      4.23 o 
  -9   8   1       45.87       41.20      2.57 o 
  -8   8   1       51.31       49.94      2.58 o 
  -7   8   1        0.13        0.83      1.15 o 
  -6   8   1       62.19       64.40      2.59 o 
  -5   8   1       51.60       48.77      2.66 o 
  -4   8   1       36.86       36.16      2.50 o 
  -3   8   1      108.92      116.50      5.05 o 
  -2   8   1        1.92        1.90      1.37 o 
  -1   8   1        0.09       -0.30      1.32 o 
   0   8   1      226.61      254.45      6.27 o 
   1   8   1       74.70       80.22      3.50 o 
   2   8   1       16.04       12.94      2.46 o 
   3   8   1        5.90        6.10      1.14 o 
   4   8   1        8.78        6.81      1.29 o 
   5   8   1        0.38       -0.71      1.16 o 
   6   8   1        1.11        0.05      1.18 o 
   7   8   1       80.62       79.31      3.33 o 
   8   8   1        3.25        2.00      1.34 o 
   9   8   1        8.85        8.53      1.92 o 
  10   8   1       28.08       29.73      3.26 o 
  11   8   1        5.10        5.23      2.81 o 
  12   8   1       34.85       47.58      6.12 o 
  13   8   1       10.98       12.20      3.82 o 
 -12   9   1       29.56       31.92      5.80 o 
 -11   9   1        2.46        5.66      2.90 o 
 -10   9   1       55.14       60.81      5.99 o 
  -9   9   1        1.26        2.22      2.82 o 
  -8   9   1       20.09       23.01      3.14 o 
  -7   9   1       23.48       21.62      2.81 o 
  -6   9   1      134.16      140.50      6.53 o 
  -5   9   1      170.54      193.11      5.81 o 
  -4   9   1      148.17      149.96      6.10 o 
  -3   9   1       13.30       16.43      2.07 o 
  -2   9   1       57.20       52.87      5.63 o 
  -1   9   1      119.59      123.36      5.54 o 
   0   9   1        6.05        7.50      2.80 o 
   1   9   1        6.18        6.59      2.70 o 
   2   9   1       45.14       41.14      3.85 o 
   3   9   1       45.37       48.32      4.22 o 
   4   9   1       26.32       28.47      2.09 o 
   5   9   1       78.04       73.50      3.57 o 
   6   9   1        7.94        4.54      1.69 o 
   7   9   1       22.45       24.70      2.86 o 
   8   9   1       89.26       98.25      4.46 o 
   9   9   1        6.86        3.27      2.65 o 
  10   9   1        2.17        5.18      3.02 o 
  11   9   1       17.66       21.36      4.72 o 
  12   9   1       31.14       34.24      9.35 o 
 -11  10   1        2.74        3.25      3.05 o 
 -10  10   1        2.25        0.80      2.87 o 
  -9  10   1       13.62       11.71      3.63 o 
  -8  10   1       28.32       26.37      6.42 o 
  -7  10   1        0.53        0.67      2.27 o 
  -6  10   1        0.19       -0.93      3.76 o 
  -5  10   1        0.78       -0.77      1.75 o 
  -4  10   1        0.15       -1.20      1.57 o 
  -3  10   1      100.99      109.67      4.77 o 
  -2  10   1       41.16       45.25      3.64 o 
   1  10   1       22.84       35.95      4.64 o 
   2  10   1        5.86        1.50      3.09 o 
   3  10   1        4.74        3.58      1.45 o 
   4  10   1        2.59        3.68      1.72 o 
   5  10   1        0.94        2.31      2.37 o 
   6  10   1       78.39       84.38      9.22 o 
   7  10   1       58.26       59.49      4.60 o 
   8  10   1       11.13        8.57      3.93 o 
   9  10   1        1.73        1.64      2.82 o 
  10  10   1       91.49      105.11      7.06 o 
  -8  11   1       16.16       18.42      3.47 o 
  -7  11   1        1.80        1.12      2.53 o 
  -6  11   1        5.71        4.72      2.53 o 
  -5  11   1       68.21       80.96      6.20 o 
  -4  11   1        4.02        0.93      1.96 o 
  -3  11   1       17.07       13.97      6.33 o 
   2  11   1        4.30       -3.19      6.95 o 
   3  11   1        3.04        5.13      2.54 o 
   4  11   1       39.65       35.62      4.77 o 
   5  11   1        7.09        4.60      2.38 o 
   6  11   1        1.60        2.35      2.55 o 
   7  11   1        2.53       -0.69      2.63 o 
   8  11   1       89.82      105.66      6.51 o 
  -5  12   1        8.12        5.70      2.64 o 
  -4  12   1        0.27        4.33      3.67 o 
  -3  12   1        1.10       -2.25      3.16 o 
   4  12   1        4.15        1.61      2.35 o 
   5  12   1        6.47        5.80      2.75 o 
 -18   0   2       14.73       14.32      4.24 o 
 -17   0   2        4.06       12.05      3.89 o 
 -16   0   2       70.44       74.22     13.36 o 
 -15   0   2       88.61       85.17      6.54 o 
 -14   0   2       34.91       34.86      5.52 o 
 -13   0   2       62.74       66.92      3.87 o 
 -12   0   2      248.40      252.44      6.19 o 
 -11   0   2      503.14      466.14      8.76 o 
 -10   0   2      234.82      240.84      4.94 o 
  -9   0   2     1657.72     1607.14     21.50 o 
  -8   0   2       20.96       12.08      2.04 o 
  -7   0   2      264.09      222.00      3.95 o 
  -6   0   2       90.93       79.24      2.08 o 
  -5   0   2     2876.31     3065.97     54.42 o 
  -3   0   2     2968.81     2975.03     53.59 o 
  -2   0   2     2026.62     2305.23     58.39 o 
  -1   0   2      273.54      292.26      5.64 o 
   0   0   2     3441.77     3580.55     90.49 o 
   1   0   2    10479.44    10596.95    216.39 o 
   2   0   2     1509.17     1577.38     25.63 o 
   3   0   2       84.87      115.25      2.94 o 
   4   0   2       24.23       27.91      1.67 o 
   5   0   2      674.93      778.50     14.09 o 
   6   0   2        5.30        7.16      0.79 o 
   7   0   2      752.73      786.84     10.98 o 
   8   0   2     1258.78     1379.46     18.47 o 
   9   0   2       42.25       40.12      2.79 o 
  10   0   2      335.67      286.54      5.56 o 
  11   0   2      486.82      503.60     10.22 o 
  12   0   2      136.37      134.70      5.46 o 
  13   0   2       48.24       46.40      3.79 o 
  14   0   2      130.28      133.55      9.32 o 
  15   0   2        3.23       -0.52      3.06 o 
  16   0   2       41.07       40.40      5.13 o 
  17   0   2       62.25       57.54      5.99 o 
  18   0   2      113.84      138.31      9.96 o 
 -18   1   2        3.66       -0.12      2.17 o 
 -17   1   2       77.69       85.71      5.18 o 
 -16   1   2       11.87       12.20      2.40 o 
 -15   1   2       86.10       88.79      4.40 o 
 -14   1   2       27.52       25.65      2.16 o 
 -13   1   2       34.03       30.23      2.68 o 
 -12   1   2       60.81       61.85      2.21 o 
 -11   1   2        0.72        0.04      0.70 o 
 -10   1   2       95.13       87.95      2.54 o 
  -9   1   2       11.37       12.89      0.89 o 
  -8   1   2      106.90       98.13      2.08 o 
  -7   1   2      235.60      257.42      3.17 o 
  -6   1   2      501.75      506.09      5.74 o 
  -5   1   2       13.82       20.03      0.86 o 
  -4   1   2     2738.88     2672.63     45.15 o 
  -3   1   2      951.31      976.50     18.20 o 
  -2   1   2     2165.47     2245.92     30.73 o 
  -1   1   2     3123.08     3191.12     43.18 o 
   0   1   2       78.16       59.31      1.52 o 
   1   1   2     1404.29     1498.80     22.40 o 
   2   1   2     3673.10     3629.14     53.62 o 
   3   1   2      177.92      198.42      3.11 o 
   4   1   2        3.67        4.89      1.00 o 
   5   1   2     2059.02     2173.99     22.71 o 
   6   1   2     1454.51     1507.38     15.34 o 
   7   1   2      820.13      770.33      7.55 o 
   8   1   2      106.18       94.30      1.76 o 
   9   1   2      247.78      230.39      3.02 o 
  10   1   2      346.26      331.81      4.52 o 
  11   1   2      281.67      274.32      4.64 o 
  12   1   2        5.60        2.82      1.08 o 
  13   1   2       18.67       14.97      1.80 o 
  14   1   2       21.13       15.56      1.92 o 
  15   1   2       85.29       85.99      5.33 o 
  16   1   2        1.09        0.45      2.08 o 
  17   1   2       61.53       68.43      4.42 o 
  18   1   2       23.04       18.59      3.10 o 
 -18   2   2        8.07        8.34      2.48 o 
 -17   2   2        0.02       -0.15      2.01 o 
 -16   2   2       58.24       71.84      6.49 o 
 -15   2   2       37.35       33.49      2.38 o 
 -14   2   2        0.50        0.87      1.08 o 
 -13   2   2       15.66       13.48      1.51 o 
 -12   2   2        0.90        2.29      1.02 o 
 -11   2   2        6.12        4.97      0.90 o 
 -10   2   2       40.75       31.36      1.56 o 
  -9   2   2      644.25      604.08      6.62 o 
  -8   2   2      163.99      163.85      2.53 o 
  -7   2   2      152.74      140.31      2.36 o 
  -6   2   2      388.99      412.53      4.36 o 
  -5   2   2       31.90       34.90      0.96 o 
  -4   2   2     1083.58     1040.41     12.79 o 
  -3   2   2      284.27      306.83      9.89 o 
  -2   2   2      110.38      100.61      1.89 o 
  -1   2   2     5865.75     6008.38     71.92 o 
   0   2   2    17167.34    17473.25    235.73 o 
   1   2   2     6349.78      157.22   1476.52 o 
   2   2   2      657.25      644.48      9.37 o 
   3   2   2     1378.09     1442.14     21.06 o 
   4   2   2      289.54      316.29      4.00 o 
   5   2   2       10.68       13.62      0.62 o 
   6   2   2      303.18      319.36      3.80 o 
   7   2   2      177.45      160.72      2.64 o 
   8   2   2      559.74      524.44      5.75 o 
   9   2   2     1948.36     1815.50     18.09 o 
  10   2   2      771.87      721.25      8.12 o 
  11   2   2        1.52        2.04      0.84 o 
  12   2   2        0.95       -0.45      0.87 o 
  13   2   2       79.80       88.80      3.07 o 
  14   2   2      139.98      146.13      4.32 o 
  15   2   2       89.07       92.29      5.47 o 
  16   2   2        0.44       -0.54      1.87 o 
  17   2   2        1.66        1.65      1.85 o 
 -17   3   2       62.12       53.29      6.14 o 
 -16   3   2        3.25        2.42      2.72 o 
 -15   3   2       73.13       69.28      7.72 o 
 -14   3   2      189.13      193.63      5.36 o 
 -13   3   2        2.72        0.90      1.10 o 
 -12   3   2        6.74        4.70      1.19 o 
 -11   3   2       63.23       56.08      2.00 o 
 -10   3   2        9.93       11.25      0.93 o 
  -9   3   2       87.54       75.19      2.14 o 
  -8   3   2       67.15       61.33      1.71 o 
  -7   3   2       24.27       24.92      0.89 o 
  -6   3   2        1.69        2.31      0.69 o 
  -5   3   2      525.93      598.16      8.77 o 
  -4   3   2        2.01        1.18      0.63 o 
  -3   3   2     2534.06     2525.87     29.08 o 
  -2   3   2       50.74       42.71      1.15 o 
  -1   3   2      572.49      584.65     12.83 o 
   0   3   2      685.40      695.15      9.76 o 
   1   3   2      257.27      252.82      4.44 o 
   2   3   2      295.41      344.99      4.97 o 
   3   3   2        0.53        0.02      0.37 o 
   4   3   2      150.91      176.34      3.35 o 
   5   3   2       12.31       15.10      0.83 o 
   6   3   2      131.61      115.11      1.82 o 
   7   3   2      110.27       96.48      2.25 o 
   8   3   2        0.71       -0.10      0.58 o 
   9   3   2        3.96        2.55      0.69 o 
  10   3   2        2.49        3.61      0.84 o 
  11   3   2        8.63        4.64      0.94 o 
  12   3   2       20.53       17.53      1.22 o 
  13   3   2        0.26       -0.50      0.97 o 
  14   3   2       69.71       65.99      2.95 o 
  15   3   2        8.07        4.41      1.88 o 
  16   3   2       15.13       11.93      3.03 o 
  17   3   2        8.59       14.96      6.01 o 
 -17   4   2       36.74       49.46      7.47 o 
 -16   4   2        7.45       14.68      5.32 o 
 -15   4   2        0.06       -0.97      3.85 o 
 -14   4   2       37.33       29.94      3.36 o 
 -13   4   2       32.14       26.76      2.30 o 
 -12   4   2       25.17       27.41      2.02 o 
 -11   4   2        0.04       -0.34      1.00 o 
 -10   4   2       11.08        9.43      1.19 o 
  -9   4   2        0.59        0.44      0.75 o 
  -8   4   2      217.96      223.16      3.50 o 
  -7   4   2       55.00       67.94      1.86 o 
  -6   4   2       87.02       81.98      3.90 o 
  -5   4   2      318.60      335.59      4.93 o 
  -4   4   2      201.43      214.43      2.65 o 
  -3   4   2      549.16      597.87      6.36 o 
  -2   4   2      668.90      684.76      8.22 o 
  -1   4   2      378.91      378.08      6.62 o 
   0   4   2     3459.00     3724.10     56.22 o 
   1   4   2      559.23      642.67     12.02 o 
   2   4   2       23.51       28.72      1.15 o 
   3   4   2        5.30        3.79      0.56 o 
   4   4   2       10.25        6.77      1.34 o 
   5   4   2       65.60       73.16      4.48 o 
   6   4   2        4.70        5.67      0.89 o 
   7   4   2       65.01       63.49      2.69 o 
   8   4   2        0.25        0.27      0.81 o 
   9   4   2      804.49      725.53     10.00 o 
  10   4   2      551.30      529.91      7.95 o 
  11   4   2        0.63        0.61      1.14 o 
  12   4   2        4.41        4.55      1.42 o 
  13   4   2      184.23      188.67      5.23 o 
  14   4   2        8.56        4.27      2.84 o 
  15   4   2       88.56       89.34     20.91 o 
  16   4   2        5.75        5.29      4.82 o 
  17   4   2       18.84       25.82      6.35 o 
 -16   5   2        0.47       -2.21      3.95 o 
 -15   5   2       60.53       65.11     16.66 o 
 -14   5   2      306.38      330.86     10.10 o 
 -13   5   2       24.58       22.40      3.05 o 
 -12   5   2        9.04        5.61      1.60 o 
 -11   5   2       10.74       12.13      1.45 o 
 -10   5   2        4.87        5.41      1.67 o 
  -9   5   2      480.37      439.30      6.55 o 
  -8   5   2      125.44      112.84      2.72 o 
  -7   5   2       61.62       59.30      1.92 o 
  -6   5   2        1.42        1.10      0.58 o 
  -5   5   2      749.68      772.71      8.68 o 
  -4   5   2        5.78        2.55      0.61 o 
  -3   5   2        1.97        1.34      0.54 o 
  -2   5   2        0.43        0.30      0.75 o 
  -1   5   2      170.57      186.63      3.84 o 
   0   5   2      307.22      323.47      5.24 o 
   1   5   2      654.45      644.16      8.53 o 
   2   5   2        1.41        0.46      0.74 o 
   3   5   2       60.54       62.43      1.56 o 
   4   5   2        5.05        4.72      0.79 o 
   5   5   2       19.42       14.79      0.95 o 
   6   5   2        0.13       -0.70      0.70 o 
   7   5   2        0.53       -0.26      0.73 o 
   8   5   2        4.85        3.32      1.00 o 
   9   5   2        5.55        9.75      1.39 o 
  10   5   2       22.96       25.45      1.82 o 
  11   5   2       12.83       17.33      2.70 o 
  12   5   2       36.95       38.39      2.42 o 
  13   5   2        9.11        8.86      2.04 o 
  14   5   2      102.81      109.97      6.10 o 
  15   5   2        2.44        2.00      3.90 o 
  16   5   2        0.00        2.61      4.44 o 
 -16   6   2       28.48       32.00      5.15 o 
 -15   6   2       65.36       61.86      6.02 o 
 -14   6   2        0.00        0.16      2.29 o 
 -13   6   2       38.57       32.88      3.74 o 
 -12   6   2        6.79        4.17      1.57 o 
 -11   6   2       13.93       12.96      1.46 o 
 -10   6   2       44.57       42.30      2.90 o 
  -9   6   2       13.82       13.76      1.29 o 
  -8   6   2       24.74       29.00      1.71 o 
  -7   6   2      227.76      226.80      4.85 o 
  -6   6   2        4.17        3.24      0.94 o 
  -5   6   2       16.31       16.04      1.10 o 
  -4   6   2      624.67      638.09      7.59 o 
  -3   6   2       20.31       20.20      1.61 o 
  -2   6   2      102.60       99.47      2.52 o 
  -1   6   2      368.44      384.47      6.59 o 
   0   6   2      178.24      193.97      4.70 o 
   1   6   2       10.87       10.32      1.22 o 
   2   6   2       22.53       21.13      1.72 o 
   3   6   2      306.47      309.63      5.04 o 
   4   6   2       51.54       51.81      2.37 o 
   5   6   2        5.98        4.48      1.01 o 
   6   6   2        0.30       -0.65      0.93 o 
   7   6   2       33.48       31.60      2.42 o 
   8   6   2      123.73      116.84      3.06 o 
   9   6   2        0.96        0.52      1.07 o 
  10   6   2       40.64       34.66      2.25 o 
  11   6   2        2.59        2.87      1.33 o 
  12   6   2        0.77       -1.43      1.43 o 
  13   6   2      119.40      140.40      5.79 o 
  14   6   2        0.31       -0.18      2.12 o 
  15   6   2       29.62       25.56      5.07 o 
 -15   7   2       37.61       34.60      5.75 o 
 -14   7   2       71.91       71.71      4.34 o 
 -13   7   2        0.03       -1.63      1.74 o 
 -12   7   2        0.10        1.15      1.88 o 
 -11   7   2        3.14        2.34      1.37 o 
 -10   7   2        1.91        0.75      1.29 o 
  -9   7   2      419.38      421.84      7.64 o 
  -8   7   2      332.43      317.99      6.09 o 
  -7   7   2      171.87      165.16      4.56 o 
  -6   7   2      277.28      292.12      5.82 o 
  -5   7   2       93.28       99.22      2.54 o 
  -4   7   2       17.50       14.28      1.19 o 
  -3   7   2      538.89      552.11      8.24 o 
  -2   7   2       56.01       65.87      2.79 o 
  -1   7   2       52.41       60.36      2.67 o 
   0   7   2      221.00      219.81      4.72 o 
   1   7   2      180.92      180.72      4.82 o 
   2   7   2       52.88       60.11      3.88 o 
   3   7   2        9.44       11.39      1.19 o 
   4   7   2       26.55       25.94      1.54 o 
   5   7   2      144.20      142.00      3.69 o 
   6   7   2      364.12      363.56      6.20 o 
   7   7   2       14.30       11.52      1.37 o 
   8   7   2       69.71       69.34      3.24 o 
   9   7   2       15.88       16.88      2.12 o 
  10   7   2        0.23        0.20      1.47 o 
  11   7   2       14.52       15.10      3.51 o 
  12   7   2       63.07       71.14      4.06 o 
  13   7   2        6.73        5.67      2.30 o 
  14   7   2        0.05        0.86      2.38 o 
 -14   8   2       10.67       16.55      4.68 o 
 -13   8   2       10.23        9.38      3.46 o 
 -12   8   2       59.42       66.78      8.73 o 
 -11   8   2       44.39       41.80      5.56 o 
 -10   8   2        0.72        2.00      2.07 o 
  -9   8   2        0.19        0.32      1.41 o 
  -8   8   2       94.03      101.56      3.56 o 
  -7   8   2       30.31       37.04      2.05 o 
  -6   8   2       68.40       69.65      3.39 o 
  -5   8   2       15.02        8.81      1.49 o 
  -4   8   2        1.53        2.15      1.53 o 
  -3   8   2      206.06      212.52      5.82 o 
  -2   8   2       10.62       12.29      1.34 o 
  -1   8   2       81.46       83.79      3.66 o 
   0   8   2        1.29        1.60      1.46 o 
   1   8   2       45.31       43.17      3.49 o 
   2   8   2        1.83       -0.70      1.87 o 
   3   8   2       32.58       33.25      2.30 o 
   4   8   2       89.03       90.36      3.72 o 
   5   8   2       24.23       24.45      2.92 o 
   6   8   2       66.08       68.09      5.38 o 
   7   8   2        6.50        7.45      1.55 o 
   8   8   2       79.25       83.83      3.41 o 
   9   8   2        5.03        6.83      1.65 o 
  10   8   2       10.79       11.06      2.57 o 
  11   8   2       15.11       12.95      3.92 o 
  12   8   2        0.63       -1.70      2.85 o 
  13   8   2        6.96        8.94      3.67 o 
 -12   9   2        0.11       -1.63      2.84 o 
 -11   9   2       30.24       34.21      4.07 o 
 -10   9   2        0.61        3.88      3.25 o 
  -9   9   2      165.83      172.46      7.43 o 
  -8   9   2        4.29        7.05      2.60 o 
  -7   9   2      102.71      109.52      5.22 o 
  -6   9   2        0.14       -1.66      1.66 o 
  -5   9   2       77.54       81.42      4.55 o 
  -4   9   2       33.70       33.73      2.39 o 
  -3   9   2       59.99       68.48      4.34 o 
  -2   9   2        4.29        4.91      1.76 o 
  -1   9   2       21.66       16.74      4.09 o 
   0   9   2       13.84       13.57      2.86 o 
   1   9   2       27.60       20.90      3.09 o 
   2   9   2       40.07       43.68      4.57 o 
   3   9   2        9.75        9.33      1.69 o 
   4   9   2        4.94        3.70      2.19 o 
   5   9   2        4.24        5.20      1.66 o 
   6   9   2        9.27        6.16      1.75 o 
   7   9   2        0.27        1.01      1.73 o 
   8   9   2       27.29       25.93      2.70 o 
   9   9   2        0.57        0.03      2.45 o 
  10   9   2       36.39       29.21      3.89 o 
  11   9   2        2.58        3.04      3.02 o 
  12   9   2        5.53        8.44      3.35 o 
 -11  10   2        4.66        2.04      2.94 o 
 -10  10   2       19.28       22.79      3.82 o 
  -9  10   2        0.87       -1.24      2.62 o 
  -8  10   2        0.00        0.77      2.34 o 
  -7  10   2       24.00       25.61      4.50 o 
  -6  10   2       78.48       84.92      4.87 o 
  -5  10   2       14.49       11.46      2.15 o 
  -4  10   2        3.83        3.99      1.77 o 
  -3  10   2      180.47      188.15     21.78 o 
  -2  10   2       28.98       31.79      3.55 o 
   0  10   2       99.91      112.80     15.08 o 
   1  10   2        7.48        2.63      3.35 o 
   2  10   2        4.50        7.14      1.93 o 
   3  10   2        3.59        4.34      1.50 o 
   4  10   2        0.72       -1.60      1.60 o 
   5  10   2       12.58        5.62      2.33 o 
   6  10   2       55.77       48.56      3.99 o 
   7  10   2        2.29        1.94      2.29 o 
   8  10   2        1.24       -0.53      3.03 o 
   9  10   2       64.95       67.31      5.45 o 
  10  10   2        0.29        1.56      3.16 o 
  -8  11   2        8.49        9.68      5.01 o 
  -7  11   2       24.52       29.07      4.46 o 
  -6  11   2        6.52        8.62      2.59 o 
  -5  11   2       10.12        9.54      2.49 o 
  -4  11   2       14.39       10.99      2.35 o 
  -3  11   2       31.13       36.91      4.45 o 
  -2  11   2       21.90       20.12      3.54 o 
   1  11   2        2.24        9.45      8.43 o 
   2  11   2       44.53       22.80      8.43 o 
   3  11   2        8.76        5.96      2.08 o 
   4  11   2        5.37        2.43      2.10 o 
   5  11   2       14.52       10.74      4.48 o 
   6  11   2       60.47       77.21      6.63 o 
   7  11   2        1.45        0.82      4.05 o 
   8  11   2        8.02        8.90      3.36 o 
  -5  12   2       23.21       32.40      3.61 o 
  -4  12   2       27.71       24.33      4.75 o 
  -3  12   2        7.02        7.56      3.62 o 
   3  12   2        0.19        0.06      2.87 o 
   4  12   2        0.38        4.65      2.46 o 
   5  12   2       14.54       15.11      4.57 o 
 -18   1   3      506.00      543.08     11.51 o 
 -17   1   3      110.07      105.73      6.09 o 
 -16   1   3        4.04        1.76      1.75 o 
 -15   1   3       42.53       46.15      3.01 o 
 -14   1   3       90.45       91.74      3.26 o 
 -13   1   3      233.65      251.70      4.49 o 
 -12   1   3        4.18        3.23      0.90 o 
 -11   1   3        7.40        2.87      0.80 o 
 -10   1   3       44.40       42.98      1.51 o 
  -9   1   3     1697.96     1630.88     15.78 o 
  -8   1   3     1881.64     1846.94     17.04 o 
  -7   1   3       61.60       47.64      1.21 o 
  -6   1   3        7.12       13.96      0.95 o 
  -5   1   3     1612.49     1702.63     17.98 o 
  -4   1   3     2234.95     2272.49     38.95 o 
  -3   1   3      346.85      300.28      9.62 o 
  -2   1   3      567.40      569.91      7.29 o 
  -1   1   3      556.93      535.42      7.72 o 
   0   1   3     1845.98     1898.09     26.14 o 
   1   1   3      785.29      877.33     13.35 o 
   2   1   3      409.29      419.60      7.64 o 
   3   1   3       41.00       37.22      1.22 o 
   4   1   3      814.08      929.10     10.99 o 
   5   1   3     1487.15     1667.47     16.97 o 
   6   1   3       11.50        7.36      0.55 o 
   7   1   3        8.60       13.47      0.73 o 
   8   1   3     1350.86     1363.42     12.84 o 
   9   1   3      165.61      122.47      2.35 o 
  10   1   3      111.16      104.60      2.82 o 
  11   1   3      244.13      243.75      4.28 o 
  12   1   3        0.26       -1.08      1.08 o 
  13   1   3       12.16       18.50      1.83 o 
  14   1   3      245.63      259.81      5.97 o 
  15   1   3        3.01       -0.25      1.96 o 
  16   1   3        2.49        3.54      2.26 o 
  17   1   3       91.44       90.51      5.03 o 
 -18   2   3       34.72       36.23      5.20 o 
 -17   2   3       16.05        8.77      2.33 o 
 -16   2   3       16.22       13.90      2.25 o 
 -15   2   3       14.75       12.03      1.70 o 
 -14   2   3       57.57       60.76      2.38 o 
 -13   2   3       10.31        7.69      1.21 o 
 -12   2   3      105.71      108.74      2.75 o 
 -11   2   3       84.90       80.91      2.09 o 
 -10   2   3      857.29      799.80      8.83 o 
  -9   2   3       79.44       71.60      1.72 o 
  -8   2   3      129.47      135.92      2.14 o 
  -7   2   3      278.58      291.54      3.67 o 
  -6   2   3       38.93       40.45      1.31 o 
  -5   2   3       20.14       19.89      0.77 o 
  -4   2   3       93.84       78.49      1.93 o 
  -3   2   3      259.93      261.15      3.62 o 
  -2   2   3     1388.96     1385.02     22.76 o 
  -1   2   3     2049.81     2219.85     40.17 o 
   0   2   3    12649.35    13186.63    330.01 o 
   1   2   3      788.06      879.49     14.82 o 
   2   2   3      171.73      215.97      3.73 o 
   3   2   3      113.96      108.59      1.94 o 
   4   2   3      188.81      235.59      2.85 o 
   5   2   3      212.18      218.07      2.66 o 
   6   2   3     1174.59     1282.79     12.09 o 
   7   2   3      541.04      523.53      6.49 o 
   8   2   3       10.71       17.30      0.98 o 
   9   2   3       36.95       29.19      1.24 o 
  10   2   3      511.25      440.19      5.48 o 
  11   2   3        5.32        2.94      0.86 o 
  12   2   3       45.53       43.59      1.90 o 
  13   2   3       11.51       10.30      1.55 o 
  14   2   3      108.39      122.06      4.11 o 
  15   2   3       97.75       94.93      4.58 o 
  16   2   3        2.46        2.05      1.97 o 
  17   2   3       15.11       14.09      2.18 o 
 -17   3   3        0.72        1.06      3.89 o 
 -16   3   3        9.36        9.87      2.99 o 
 -15   3   3       80.57       95.01      8.32 o 
 -14   3   3        6.26        4.91      1.42 o 
 -13   3   3       36.56       36.35      2.02 o 
 -12   3   3        0.59        1.39      0.96 o 
 -11   3   3       55.91       62.93      2.88 o 
 -10   3   3       52.64       50.87      2.22 o 
  -9   3   3      166.69      170.79      2.85 o 
  -8   3   3      110.87      108.63      2.01 o 
  -7   3   3        4.54        6.93      0.67 o 
  -6   3   3      735.77      773.68     12.27 o 
  -5   3   3       91.34       72.09      1.54 o 
  -4   3   3      456.44      470.07      5.70 o 
  -3   3   3       36.63       41.38      1.15 o 
  -2   3   3      108.07      148.18      2.58 o 
  -1   3   3        3.51        2.38      0.68 o 
   0   3   3      219.39      213.94      3.09 o 
   1   3   3      566.81      572.68      7.20 o 
   2   3   3       41.62       38.28      1.09 o 
   3   3   3      259.99      239.02      3.09 o 
   4   3   3      449.41      406.80      5.26 o 
   5   3   3     1070.43     1161.62     12.84 o 
   6   3   3      170.33      169.20      2.33 o 
   7   3   3      264.56      296.84      4.10 o 
   8   3   3      150.67      136.22      2.63 o 
   9   3   3      342.95      314.80      4.54 o 
  10   3   3       43.13       41.37      1.70 o 
  11   3   3       64.62       65.75      2.87 o 
  12   3   3       21.30       15.40      1.37 o 
  13   3   3        0.13       -0.53      0.96 o 
  14   3   3      367.76      353.24      7.71 o 
  15   3   3      124.54      130.39      4.93 o 
  16   3   3      192.81      210.78     33.67 o 
  17   3   3        0.87        5.24      5.47 o 
 -17   4   3       35.75       31.85      7.72 o 
 -16   4   3        4.67        7.43      4.88 o 
 -15   4   3       22.57       14.66      4.32 o 
 -14   4   3       18.42        9.50      2.94 o 
 -13   4   3        7.83        5.83      1.69 o 
 -12   4   3        0.42        0.36      1.14 o 
 -11   4   3        3.12        1.99      1.04 o 
 -10   4   3      103.34       88.36      3.87 o 
  -9   4   3      506.94      475.79      6.51 o 
  -8   4   3        9.53        5.97      1.10 o 
  -7   4   3        0.34        0.80      0.61 o 
  -6   4   3      145.03      151.62      2.53 o 
  -5   4   3       20.02       16.40      1.03 o 
  -4   4   3        1.70        0.53      0.38 o 
  -3   4   3      737.46      740.55      8.12 o 
  -2   4   3      217.51      231.96      3.35 o 
  -1   4   3      489.32      529.98      7.33 o 
   0   4   3     6317.20     6698.30     86.24 o 
   1   4   3      428.79      426.74      6.90 o 
   2   4   3      655.41      728.70      8.73 o 
   3   4   3        2.53        0.93      0.41 o 
   4   4   3      703.96      704.49     10.58 o 
   5   4   3      324.90      333.50      6.30 o 
   6   4   3      177.20      169.50      3.09 o 
   7   4   3        7.12        4.83      0.91 o 
   8   4   3        4.75        6.40      1.01 o 
   9   4   3     1351.36     1290.34     18.30 o 
  10   4   3        1.73        1.26      1.10 o 
  11   4   3       33.85       33.93      2.13 o 
  12   4   3      254.90      268.56      5.59 o 
  13   4   3       34.97       37.43      3.49 o 
  14   4   3        4.04        0.78      2.78 o 
  15   4   3       50.07       48.72      6.86 o 
  16   4   3        4.42        5.95      4.89 o 
  17   4   3        2.19        2.07     10.08 o 
 -16   5   3        5.24        6.17      5.69 o 
 -15   5   3        1.79        1.71      6.46 o 
 -14   5   3        4.78        4.84      2.73 o 
 -13   5   3        0.11        1.28      1.70 o 
 -12   5   3       22.89       25.82      1.90 o 
 -11   5   3       22.85       22.44      1.63 o 
 -10   5   3       13.90       13.00      1.49 o 
  -9   5   3       15.92        8.64      1.14 o 
  -8   5   3      152.74      151.89      2.91 o 
  -7   5   3       78.73       80.50      2.04 o 
  -6   5   3      147.90      159.64      2.38 o 
  -5   5   3      491.62      498.51      6.55 o 
  -4   5   3      646.72      667.88      8.38 o 
  -3   5   3       28.03       25.01      0.98 o 
  -2   5   3      921.09      958.99     11.62 o 
  -1   5   3      147.28      147.64      2.88 o 
   0   5   3        0.35        0.46      0.64 o 
   1   5   3       30.35       33.59      1.37 o 
   2   5   3       16.21       12.71      1.22 o 
   3   5   3       23.20       23.83      1.49 o 
   4   5   3     1416.40     1439.92     18.78 o 
   5   5   3       26.37       31.29      1.18 o 
   6   5   3      209.46      210.41      3.79 o 
   7   5   3      666.72      618.27      8.70 o 
   8   5   3       23.46       24.23      2.77 o 
   9   5   3       24.99       23.79      2.08 o 
  10   5   3        3.51        4.27      1.23 o 
  11   5   3       75.04       75.28      3.40 o 
  12   5   3       23.18       24.87      2.25 o 
  13   5   3       47.63       53.12      3.32 o 
  14   5   3      205.73      204.89      9.45 o 
  15   5   3        0.39        0.56      4.55 o 
  16   5   3        0.03        0.99      4.44 o 
 -16   6   3        0.95       -0.01      3.69 o 
 -15   6   3       19.62       25.19      3.85 o 
 -14   6   3        0.63        1.68      2.30 o 
 -13   6   3       72.43       72.29      4.45 o 
 -12   6   3       96.01      100.20      3.55 o 
 -11   6   3        7.14        7.61      1.33 o 
 -10   6   3       48.04       43.97      2.06 o 
  -9   6   3      324.10      316.56      4.80 o 
  -8   6   3       64.42       61.75      2.99 o 
  -7   6   3       26.51       20.24      1.28 o 
  -6   6   3        1.98       -0.49      0.79 o 
  -5   6   3        3.87        2.90      0.78 o 
  -4   6   3       46.16       43.30      1.66 o 
  -3   6   3      583.47      576.19      7.76 o 
  -2   6   3       42.52       39.61      1.50 o 
  -1   6   3      200.78      208.48      3.37 o 
   0   6   3      177.30      194.23      3.87 o 
   1   6   3      133.71      142.91      3.02 o 
   2   6   3      115.81      129.80      3.30 o 
   3   6   3        4.36        4.87      0.85 o 
   4   6   3       65.91       66.05      2.68 o 
   5   6   3        0.57        0.56      0.87 o 
   6   6   3      302.33      285.34      5.65 o 
   7   6   3      153.27      149.57      4.38 o 
   8   6   3      142.50      141.47      3.77 o 
   9   6   3       11.09       10.06      1.37 o 
  10   6   3        5.75        3.27      1.51 o 
  11   6   3       26.37       22.84      2.57 o 
  12   6   3       50.24       53.85      3.76 o 
  13   6   3       80.61       90.05      4.69 o 
  14   6   3        4.62        4.71      2.36 o 
  15   6   3       22.04       24.96      4.12 o 
 -15   7   3       31.00       32.08      5.90 o 
 -14   7   3       29.43       30.63      3.89 o 
 -13   7   3        7.21        4.03      2.28 o 
 -12   7   3        5.75        2.95      1.98 o 
 -11   7   3       12.24       13.10      2.36 o 
 -10   7   3       30.95       27.22      2.48 o 
  -9   7   3        1.17        2.22      1.30 o 
  -8   7   3        2.55        2.35      1.16 o 
  -7   7   3       16.57       17.89      2.17 o 
  -6   7   3      438.69      454.21      7.48 o 
  -5   7   3       19.30       17.09      1.66 o 
  -4   7   3      289.46      286.16      4.93 o 
  -3   7   3       25.30       22.60      1.70 o 
  -2   7   3        3.24        3.06      0.94 o 
  -1   7   3       70.61       76.17      3.21 o 
   0   7   3        7.10        5.74      1.38 o 
   1   7   3       17.94       22.45      2.03 o 
   2   7   3       63.41       69.14      3.09 o 
   3   7   3      326.22      324.57      5.26 o 
   4   7   3      491.71      504.86      7.94 o 
   5   7   3        4.50        2.01      1.06 o 
   6   7   3        3.77        2.09      1.25 o 
   7   7   3        2.11        0.57      1.23 o 
   8   7   3      170.65      181.40      5.08 o 
   9   7   3       10.12        7.75      1.69 o 
  10   7   3        3.65        4.03      1.74 o 
  11   7   3       39.46       29.46      4.39 o 
  12   7   3       34.97       37.97      3.37 o 
  13   7   3       64.78       65.27      4.22 o 
  14   7   3       20.05       20.29      5.56 o 
 -14   8   3        5.30        2.10      3.99 o 
 -13   8   3        7.61        4.00      3.06 o 
 -12   8   3       19.47       16.14      3.46 o 
 -11   8   3       32.93       32.61      3.97 o 
 -10   8   3       18.06       17.04      3.29 o 
  -9   8   3       58.32       58.62      2.98 o 
  -8   8   3        5.20        3.49      1.29 o 
  -7   8   3      172.50      177.75      4.31 o 
  -6   8   3      201.07      224.28      6.58 o 
  -5   8   3       28.72       24.05      2.93 o 
  -4   8   3      385.61      419.09      7.90 o 
  -3   8   3      107.76      107.86      3.68 o 
  -2   8   3       21.69       20.33      2.00 o 
  -1   8   3       12.67        9.82      1.27 o 
   0   8   3       10.51        5.05      2.85 o 
   1   8   3      119.36      121.76      7.15 o 
   2   8   3        7.00        6.05      1.48 o 
   3   8   3       84.40       83.79      2.95 o 
   4   8   3       50.44       50.97      3.59 o 
   5   8   3      422.69      435.50      7.72 o 
   6   8   3      152.58      164.33      4.66 o 
   7   8   3       88.44       88.14      3.48 o 
   8   8   3        1.04        1.53      1.34 o 
   9   8   3        9.02       11.42      1.87 o 
  10   8   3       21.60       11.75      3.26 o 
  11   8   3        1.33       -0.91      2.86 o 
  12   8   3        0.79       -2.80      2.80 o 
  13   8   3       22.31       14.03      3.94 o 
 -12   9   3       34.48       46.71      5.38 o 
 -11   9   3       16.46       15.12      3.32 o 
 -10   9   3       11.55       13.39      3.09 o 
  -9   9   3        0.64       -2.18      2.18 o 
  -8   9   3        0.22       -1.62      2.16 o 
  -7   9   3      188.84      204.47      7.19 o 
  -6   9   3        0.00        2.40      1.65 o 
  -5   9   3       87.70       82.06      4.01 o 
  -4   9   3       31.30       28.62      2.34 o 
  -3   9   3        7.98        8.41      2.00 o 
  -2   9   3       10.46        8.30      1.67 o 
  -1   9   3       51.72       46.18      3.48 o 
   0   9   3       25.92       24.96      3.44 o 
   1   9   3        0.09        0.21      1.32 o 
   2   9   3      113.62      122.34      6.92 o 
   3   9   3       61.48       62.57      2.65 o 
   4   9   3       39.67       37.56      2.30 o 
   5   9   3        3.89        3.25      2.06 o 
   6   9   3       10.61       11.32      2.50 o 
   7   9   3        2.74        1.98      1.48 o 
   8   9   3       69.58       76.52      5.55 o 
   9   9   3       18.11       16.15      5.23 o 
  10   9   3        0.21        0.74      2.65 o 
  11   9   3        9.91       12.10      4.55 o 
  12   9   3        2.81        1.49      3.31 o 
 -10  10   3        6.41        5.48      3.02 o 
  -9  10   3       22.40       20.83      3.51 o 
  -8  10   3        9.36        8.78      3.47 o 
  -7  10   3       41.88       52.53      6.51 o 
  -6  10   3       52.82       47.38      5.62 o 
  -5  10   3      268.60      303.87      9.76 o 
  -4  10   3        5.89        5.12      1.78 o 
  -3  10   3        3.53        3.04      2.44 o 
  -2  10   3        5.97        6.62      2.57 o 
  -1  10   3        0.32        0.70      2.15 o 
   0  10   3        9.55       11.28      2.06 o 
   1  10   3        1.42        1.45      1.75 o 
   2  10   3       30.76       32.88      3.83 o 
   3  10   3        3.68        4.09      1.60 o 
   4  10   3       82.90       89.17      4.08 o 
   5  10   3      119.05      126.12      8.54 o 
   6  10   3        0.82       -0.53      2.16 o 
   7  10   3        0.41       -2.14      2.33 o 
   8  10   3        0.26        2.57      2.72 o 
   9  10   3        0.40       -0.62      2.80 o 
  10  10   3        0.02       -0.72      2.96 o 
  -8  11   3       57.50       56.25      4.78 o 
  -7  11   3        0.51        4.17      2.59 o 
  -6  11   3        4.95        2.82      2.59 o 
  -5  11   3       92.83       95.45      7.27 o 
  -4  11   3      104.51      104.79      5.15 o 
  -3  11   3       11.07        8.94      3.54 o 
  -2  11   3       15.68       13.71      3.46 o 
  -1  11   3       74.83       84.77      5.83 o 
   0  11   3       98.76      119.15      6.95 o 
   1  11   3        0.46       18.48      8.49 o 
   2  11   3        7.56        5.24      3.36 o 
   3  11   3        0.02        0.78      3.75 o 
   4  11   3       19.39       23.13      5.05 o 
   5  11   3       26.42       22.39      5.88 o 
   6  11   3       11.84       11.14      2.97 o 
   7  11   3        3.69       -2.14      2.64 o 
   8  11   3       25.99       19.65      3.68 o 
  -4  12   3        0.67        2.53      3.86 o 
  -3  12   3       47.07       39.71      5.28 o 
  -2  12   3        1.79        4.10      3.29 o 
  -1  12   3        2.65        4.31      3.12 o 
   2  12   3        8.77        5.75      3.10 o 
   3  12   3        1.87       -2.05      4.34 o 
   4  12   3        0.45        0.26      2.51 o 
 -18   0   4       11.70       16.17      3.56 o 
 -17   0   4       21.15       16.80      4.02 o 
 -16   0   4      222.83      267.99     11.23 o 
 -15   0   4        7.98        6.02      2.96 o 
 -14   0   4       28.94       31.49      3.03 o 
 -13   0   4       60.35       68.66      3.51 o 
 -12   0   4       93.69      102.97      3.88 o 
 -11   0   4       79.02       86.30      3.92 o 
 -10   0   4      333.61      300.09      5.90 o 
  -9   0   4      141.79      130.06      3.18 o 
  -8   0   4       32.73       21.02      1.81 o 
  -7   0   4      390.42      363.81      6.19 o 
  -6   0   4      615.50      672.19     10.04 o 
  -5   0   4       48.67       76.62      2.06 o 
  -4   0   4     2431.29     2378.94     44.10 o 
  -3   0   4     2810.36     2841.07     59.33 o 
  -2   0   4       28.42       24.84      1.18 o 
  -1   0   4     1595.98     1748.87     28.48 o 
   0   0   4      162.00      210.63      5.34 o 
   1   0   4     2557.83     2668.37     56.49 o 
   2   0   4      922.31      899.95     17.13 o 
   3   0   4     5738.41     6087.54    109.13 o 
   4   0   4      137.90      152.89      4.41 o 
   5   0   4     2672.91     3054.78     44.31 o 
   6   0   4     1655.38     1834.92     25.35 o 
   7   0   4      124.84      128.32      2.78 o 
   8   0   4     1085.25     1049.70     14.49 o 
   9   0   4      634.69      515.50      8.47 o 
  10   0   4        5.39        1.28      1.26 o 
  11   0   4        0.50       -0.13      1.44 o 
  12   0   4       84.91       84.85      4.84 o 
  13   0   4       74.86       85.63      8.37 o 
  14   0   4       14.88       20.29      3.08 o 
  15   0   4      408.28      445.49     15.54 o 
  16   0   4       86.02       92.35     15.34 o 
  17   0   4       47.85       45.56      5.59 o 
 -18   1   4        0.99        1.87      2.51 o 
 -17   1   4        2.26       -1.54      1.97 o 
 -16   1   4       19.48       20.70      2.53 o 
 -15   1   4       32.36       30.33      2.35 o 
 -14   1   4        0.28       -0.96      1.09 o 
 -13   1   4       54.21       51.69      2.19 o 
 -12   1   4        0.79        1.93      0.87 o 
 -11   1   4       88.63       82.78      2.51 o 
 -10   1   4       58.91       61.92      2.85 o 
  -9   1   4      186.38      174.66      2.74 o 
  -8   1   4        9.15        6.39      0.64 o 
  -7   1   4     1450.23     1439.41     13.40 o 
  -6   1   4      103.79      108.71      2.07 o 
  -5   1   4      121.67      102.81      1.86 o 
  -4   1   4     1586.24     1592.17     18.14 o 
  -3   1   4      679.81      753.16     14.54 o 
  -2   1   4        0.67       -0.26      0.26 o 
  -1   1   4      860.24      860.37     10.24 o 
   0   1   4      294.35      315.58      5.77 o 
   1   1   4      392.80      401.85      6.47 o 
   2   1   4     1365.54     1460.58     20.50 o 
   3   1   4       77.06       90.05      1.54 o 
   4   1   4     1400.16     1389.78     14.77 o 
   5   1   4      884.46      880.05      9.38 o 
   6   1   4       71.92       80.91      1.42 o 
   7   1   4       67.43       77.55      1.82 o 
   8   1   4       57.70       42.05      1.27 o 
   9   1   4      130.29      122.83      3.17 o 
  10   1   4       11.58       11.53      1.35 o 
  11   1   4      113.49       97.29      2.92 o 
  12   1   4       62.84       63.29      3.60 o 
  13   1   4       92.96      100.40      3.62 o 
  14   1   4       15.85       15.03      2.10 o 
  15   1   4       97.65      103.05      5.10 o 
  16   1   4       11.80       11.73      2.57 o 
  17   1   4       50.60       52.00      6.26 o 
 -18   2   4       13.10       16.53      5.03 o 
 -17   2   4        0.21        0.56      2.56 o 
 -16   2   4       46.14       47.50      3.18 o 
 -15   2   4       13.31       12.60      2.01 o 
 -14   2   4       47.46       47.05      2.46 o 
 -13   2   4        4.04        4.11      1.16 o 
 -12   2   4       14.44       10.80      1.14 o 
 -11   2   4       32.98       28.18      1.80 o 
 -10   2   4       26.14       21.47      1.09 o 
  -9   2   4       13.05       14.90      1.03 o 
  -8   2   4        6.84        4.99      0.59 o 
  -7   2   4      140.02      139.48      2.40 o 
  -6   2   4       82.19       78.84      1.83 o 
  -5   2   4     1430.20     1535.30     15.62 o 
  -4   2   4      518.24      593.16      6.02 o 
  -3   2   4       49.31       33.77      0.98 o 
  -2   2   4     1613.51     1661.18     20.25 o 
  -1   2   4      984.11     1083.79     20.91 o 
   0   2   4     1609.46     1635.32     29.41 o 
   1   2   4      412.87      449.09      8.15 o 
   2   2   4      316.35      282.63      6.15 o 
   3   2   4      119.40      116.00      2.59 o 
   4   2   4      634.75      707.64      7.96 o 
   5   2   4      238.32      288.19      3.64 o 
   6   2   4       31.13       34.99      1.22 o 
   7   2   4      662.34      697.82      8.30 o 
   8   2   4        4.13        3.45      0.65 o 
   9   2   4      114.76       88.24      2.07 o 
  10   2   4      112.63       99.26      2.33 o 
  11   2   4       16.95       17.29      1.54 o 
  12   2   4        1.49        1.70      1.00 o 
  13   2   4       94.29      101.71      3.78 o 
  14   2   4       15.64       13.67      3.13 o 
  15   2   4       13.17       11.32      2.15 o 
  16   2   4       68.14       63.00      3.64 o 
  17   2   4       16.38       15.63      2.26 o 
 -17   3   4       34.55       33.68      5.49 o 
 -16   3   4        0.62        2.93      2.76 o 
 -15   3   4       23.07       21.85      7.44 o 
 -14   3   4      419.94      430.52      7.80 o 
 -13   3   4       23.08       18.17      2.32 o 
 -12   3   4      196.28      209.40      5.25 o 
 -11   3   4      121.44      121.30      3.38 o 
 -10   3   4      170.50      152.40      3.21 o 
  -9   3   4      291.58      263.39      3.77 o 
  -8   3   4       70.70       75.85      1.74 o 
  -7   3   4      955.54      913.04      9.54 o 
  -6   3   4      103.76      115.03      2.60 o 
  -5   3   4      494.10      485.24      5.71 o 
  -4   3   4       55.39       60.18      1.38 o 
  -3   3   4     2823.18     2942.75     33.83 o 
  -2   3   4       11.40       10.94      0.59 o 
  -1   3   4       41.74       50.70      1.55 o 
   0   3   4      212.30      224.32      3.66 o 
   1   3   4      369.84      376.87      7.68 o 
   2   3   4      263.42      277.43      3.94 o 
   3   3   4        1.33        1.91      0.52 o 
   4   3   4       61.19       61.47      2.27 o 
   5   3   4     1646.06     1619.86     19.27 o 
   6   3   4      488.53      463.23      6.01 o 
   7   3   4       61.00       64.92      2.03 o 
   8   3   4      310.09      269.93      4.01 o 
   9   3   4       93.75       84.54      2.26 o 
  10   3   4       83.88       62.00      2.44 o 
  11   3   4       31.33       23.84      1.46 o 
  12   3   4      225.80      240.23      4.78 o 
  13   3   4        0.32        2.01      1.22 o 
  14   3   4      354.09      362.11      7.86 o 
  15   3   4       79.96       88.13      4.26 o 
  16   3   4        6.87        3.07      5.13 o 
  17   3   4        0.45       -1.46      5.32 o 
 -17   4   4       15.98       14.70      5.57 o 
 -16   4   4       40.03       42.87      6.69 o 
 -15   4   4       60.97       69.09      7.57 o 
 -14   4   4        4.61        4.67      2.35 o 
 -13   4   4        0.11       -1.36      1.36 o 
 -12   4   4        0.31        0.61      1.20 o 
 -11   4   4        5.41        7.16      1.27 o 
 -10   4   4      138.74      125.96      2.97 o 
  -9   4   4      173.93      160.24      3.02 o 
  -8   4   4       37.05       34.44      1.44 o 
  -7   4   4      804.31      792.22      8.81 o 
  -6   4   4       26.17       27.14      1.11 o 
  -5   4   4      111.75      115.70      2.59 o 
  -4   4   4       20.98       23.63      0.95 o 
  -3   4   4      107.85      119.63      2.11 o 
  -2   4   4      157.36      156.01      2.37 o 
  -1   4   4      422.62      444.77      6.73 o 
   0   4   4     1321.18     1419.76     19.01 o 
   1   4   4     1791.33     1903.26     21.46 o 
   2   4   4     1232.60     1334.18     14.94 o 
   3   4   4      111.06      126.77      2.38 o 
   4   4   4       79.25       78.03      3.90 o 
   5   4   4      221.45      201.60      8.19 o 
   6   4   4        3.74        2.52      0.74 o 
   7   4   4       63.08       51.84      2.50 o 
   8   4   4      106.63      105.27      3.16 o 
   9   4   4        0.09       -0.17      1.02 o 
  10   4   4      463.45      442.19      7.44 o 
  11   4   4      227.31      218.03      4.85 o 
  12   4   4       27.94       27.47      2.15 o 
  13   4   4       10.75       11.89      2.89 o 
  14   4   4      255.73      281.82      9.97 o 
  15   4   4        0.89       -3.80      3.80 o 
  16   4   4       31.01       30.44      6.25 o 
 -16   5   4        0.01        0.42      3.97 o 
 -15   5   4        3.62        6.26      4.06 o 
 -14   5   4      263.61      275.34     14.51 o 
 -13   5   4      111.46      115.33      4.52 o 
 -12   5   4      124.57      122.75      3.63 o 
 -11   5   4       86.34       86.26      2.80 o 
 -10   5   4        8.44        7.54      1.10 o 
  -9   5   4       28.35       21.30      1.35 o 
  -8   5   4      375.67      327.18      4.54 o 
  -7   5   4        2.35        0.74      0.68 o 
  -6   5   4      189.11      183.53      2.78 o 
  -5   5   4        4.19        5.62      0.71 o 
  -4   5   4      124.73      133.92      2.30 o 
  -3   5   4      222.37      247.81      3.85 o 
  -2   5   4      259.35      252.39      4.62 o 
  -1   5   4      234.26      243.81      3.93 o 
   0   5   4       70.40       72.22      1.99 o 
   1   5   4      218.14      244.08      3.74 o 
   2   5   4       37.78       37.22      1.81 o 
   3   5   4      391.25      376.14     14.28 o 
   4   5   4      142.37      132.93      3.52 o 
   5   5   4      784.57      782.22      9.31 o 
   6   5   4      181.54      181.09      3.51 o 
   7   5   4        1.58        0.90      0.89 o 
   8   5   4        6.50        5.25      1.11 o 
   9   5   4       22.75       18.90      1.63 o 
  10   5   4       39.60       31.33      2.43 o 
  11   5   4       45.34       49.25      2.56 o 
  12   5   4        1.16        2.29      1.43 o 
  13   5   4       11.88       12.03      2.16 o 
  14   5   4      300.36      298.38     11.09 o 
  15   5   4        1.80        1.66      3.26 o 
  16   5   4       12.25        8.01      4.84 o 
 -15   6   4        0.22        0.82      2.81 o 
 -14   6   4        8.58        7.81      2.55 o 
 -13   6   4       19.66       20.03      2.79 o 
 -12   6   4       22.63       23.06      2.54 o 
 -11   6   4        6.25        6.89      1.31 o 
 -10   6   4       41.87       44.30      2.00 o 
  -9   6   4        1.74        0.66      0.83 o 
  -8   6   4        7.55        5.83      1.35 o 
  -7   6   4        4.74        4.09      0.87 o 
  -6   6   4      513.30      506.79      7.02 o 
  -5   6   4        0.24        1.23      0.74 o 
  -4   6   4        0.74        0.32      0.66 o 
  -3   6   4     1123.37     1153.80     14.62 o 
  -2   6   4      235.26      245.87      4.22 o 
  -1   6   4        2.25        3.52      0.83 o 
   0   6   4       26.01       29.14      1.26 o 
   1   6   4     1308.45     1371.13     16.90 o 
   2   6   4      306.82      309.27      5.22 o 
   3   6   4       16.54       17.29      1.32 o 
   4   6   4      266.93      273.94      5.62 o 
   5   6   4        0.97        0.97      0.89 o 
   6   6   4      580.96      567.75      9.45 o 
   7   6   4      367.31      364.11      6.31 o 
   8   6   4      127.45      131.54      3.27 o 
   9   6   4        1.39        0.75      1.14 o 
  10   6   4      548.19      536.28      9.15 o 
  11   6   4      343.89      349.97      7.18 o 
  12   6   4       33.74       39.49      3.92 o 
  13   6   4        0.84        0.07      2.03 o 
  14   6   4       85.26       97.67      5.88 o 
  15   6   4       28.41       23.66      4.06 o 
 -15   7   4        2.45       -0.45      3.31 o 
 -14   7   4       18.38       15.21      3.29 o 
 -13   7   4       19.65       20.46      3.27 o 
 -12   7   4       14.89       13.05      3.22 o 
 -11   7   4        1.93        0.86      1.68 o 
 -10   7   4        7.01        6.39      1.26 o 
  -9   7   4      345.53      346.14      6.61 o 
  -8   7   4      233.83      239.82      4.84 o 
  -7   7   4       36.36       32.01      1.81 o 
  -6   7   4        2.55        0.03      0.90 o 
  -5   7   4       88.71       88.65      2.53 o 
  -4   7   4       22.31       16.59      3.01 o 
  -3   7   4       14.16       14.27      1.23 o 
  -2   7   4      165.84      162.21      4.36 o 
  -1   7   4      102.85      111.13      4.36 o 
   0   7   4      194.05      195.73      4.30 o 
   1   7   4      220.39      227.60      6.12 o 
   2   7   4      220.57      232.54      4.73 o 
   3   7   4        2.83        1.88      0.94 o 
   4   7   4       19.84       17.92      1.54 o 
   5   7   4        2.09        1.70      0.93 o 
   6   7   4       17.59       17.43      2.26 o 
   7   7   4      128.73      133.13      5.81 o 
   8   7   4       33.00       24.93      2.12 o 
   9   7   4        0.24        0.76      1.54 o 
  10   7   4       19.09       17.19      2.44 o 
  11   7   4       78.78       77.84      5.14 o 
  12   7   4        6.88        3.48      1.54 o 
  13   7   4       24.86       20.43      2.30 o 
  14   7   4        1.85       -0.06      2.38 o 
 -13   8   4       28.19       31.30      5.08 o 
 -12   8   4       65.33       67.39      7.96 o 
 -11   8   4       38.01       37.15      4.15 o 
 -10   8   4        9.35        8.75      3.57 o 
  -9   8   4        8.88        2.92      1.61 o 
  -8   8   4       24.35       26.95      2.03 o 
  -7   8   4        6.26        4.77      2.20 o 
  -6   8   4        3.93        2.40      1.50 o 
  -5   8   4        0.74       -1.28      1.28 o 
  -4   8   4      262.04      282.92      7.13 o 
  -3   8   4      384.04      390.39      9.00 o 
  -2   8   4        5.56        6.76      1.36 o 
  -1   8   4        1.19       -0.26      1.15 o 
   0   8   4        4.45        5.40      1.50 o 
   1   8   4       71.91       66.70      4.06 o 
   2   8   4       24.93       20.15      2.06 o 
   3   8   4        4.93        5.48      1.26 o 
   4   8   4        1.67        0.56      1.38 o 
   5   8   4      129.21      124.02      4.82 o 
   6   8   4      250.46      251.28      5.60 o 
   7   8   4        2.38        2.56      1.19 o 
   8   8   4       18.65       20.60      2.40 o 
   9   8   4        0.00        3.28      1.73 o 
  10   8   4       98.96      120.16      7.09 o 
  11   8   4        9.93       10.53      3.34 o 
  12   8   4        1.58       -2.82      2.82 o 
  13   8   4        0.27       -0.99      3.06 o 
 -12   9   4        3.60        0.10      2.81 o 
 -11   9   4       15.96       14.34      3.38 o 
 -10   9   4        0.07       -0.99      2.46 o 
  -9   9   4       46.74       45.75      4.21 o 
  -8   9   4      137.94      137.70      7.42 o 
  -7   9   4       70.71       80.38      4.43 o 
  -6   9   4        1.00       -0.31      1.58 o 
  -5   9   4      172.51      180.26      5.33 o 
  -4   9   4       17.54       16.86      1.97 o 
  -3   9   4       13.07       12.97      1.58 o 
  -2   9   4        8.30       10.38      2.07 o 
  -1   9   4       33.99       35.95      3.62 o 
   0   9   4       70.34       72.52      4.57 o 
   1   9   4      198.17      195.16      6.11 o 
   2   9   4        2.90        1.31      1.64 o 
   3   9   4       23.63       23.58      2.00 o 
   4   9   4       53.56       54.27      3.23 o 
   5   9   4        1.45       -1.17      1.47 o 
   6   9   4      115.39      128.30      4.80 o 
   7   9   4       98.17       97.71      6.91 o 
   8   9   4       32.33       36.22      5.66 o 
   9   9   4        8.61        8.86      2.90 o 
  10   9   4        0.47        0.02      2.71 o 
  11   9   4        9.18       16.60      3.77 o 
  12   9   4        2.70       -1.53      3.27 o 
 -10  10   4       20.78       13.77      3.34 o 
  -9  10   4        7.51        7.34      2.90 o 
  -8  10   4        8.89        8.42      3.24 o 
  -7  10   4        0.94        3.18      2.30 o 
  -6  10   4      164.69      174.75      6.72 o 
  -5  10   4        2.79        2.86      1.87 o 
  -4  10   4       76.16       79.67      4.11 o 
  -3  10   4        3.28        3.39      1.68 o 
  -2  10   4        7.56        6.53      3.42 o 
  -1  10   4        0.79        0.60      1.99 o 
   0  10   4       34.13       39.30      4.10 o 
   1  10   4       32.45       27.69      3.62 o 
   2  10   4        0.69       -0.49      1.78 o 
   3  10   4        2.39        2.40      1.58 o 
   4  10   4        6.85        7.79      2.20 o 
   5  10   4       31.61       29.07      3.14 o 
   6  10   4        2.86        1.60      2.33 o 
   7  10   4        2.94        3.72      2.67 o 
   8  10   4        0.41       -1.13      2.33 o 
   9  10   4       10.43       11.69      3.54 o 
  10  10   4        2.17        2.28      3.12 o 
  -8  11   4       55.87       54.34      4.67 o 
  -7  11   4        1.19       -0.19      2.43 o 
  -6  11   4       10.70       10.41      2.70 o 
  -5  11   4       16.19       16.35      2.89 o 
  -4  11   4       74.63       76.19      4.60 o 
  -3  11   4        0.02       -0.30      1.97 o 
  -2  11   4        0.65        2.71      3.12 o 
  -1  11   4       13.39       17.97      3.62 o 
   0  11   4        0.48        0.52      4.65 o 
   1  11   4       53.81       55.93      5.17 o 
   2  11   4       28.76       33.50      4.31 o 
   3  11   4       47.73       47.42      4.21 o 
   4  11   4       21.06       22.10      3.35 o 
   5  11   4        6.89        7.06      3.92 o 
   6  11   4       67.26       71.81      5.09 o 
   7  11   4        3.17       -1.11      2.72 o 
   8  11   4        0.00        1.31      3.13 o 
  -4  12   4        0.65       -2.95      3.82 o 
  -3  12   4        0.68        4.43      3.78 o 
  -2  12   4        9.96       10.33      3.86 o 
  -1  12   4        0.59       -0.41      3.10 o 
   0  12   4       35.42       37.53      4.71 o 
   1  12   4        6.45        4.91      3.07 o 
   2  12   4       19.24       19.95      3.87 o 
   3  12   4        1.84       -2.09      3.05 o 
   4  12   4        0.93        0.19      2.49 o 
 -18   1   5      240.61      265.80     10.03 o 
 -17   1   5      145.27      140.11      6.12 o 
 -16   1   5        2.82        1.68      1.78 o 
 -15   1   5        0.05        1.31      1.51 o 
 -14   1   5       16.63       13.27      1.49 o 
 -13   1   5      320.98      348.09      5.38 o 
 -12   1   5        0.40       -0.01      0.84 o 
 -11   1   5       56.67       54.68      1.86 o 
 -10   1   5      221.91      193.44      3.19 o 
  -9   1   5     1277.83     1197.20     12.41 o 
  -8   1   5      126.94      116.68      2.17 o 
  -7   1   5        1.19        0.90      0.43 o 
  -6   1   5      831.24      827.56      8.23 o 
  -5   1   5      408.91      461.86      5.27 o 
  -4   1   5      818.83      840.57      8.63 o 
  -3   1   5     1039.45     1039.45     11.72 o 
  -2   1   5     3032.04     3231.56     37.13 o 
  -1   1   5        0.01        0.00      0.39 o 
   0   1   5      597.98      583.36     10.22 o 
   1   1   5      196.81      228.36      4.50 o 
   2   1   5      458.96      412.09      5.55 o 
   3   1   5      664.22      685.38      7.98 o 
   4   1   5       75.23       96.53      1.59 o 
   5   1   5      960.15     1120.53     10.88 o 
   6   1   5       77.20       89.84      1.49 o 
   7   1   5      607.84      517.91      6.35 o 
   8   1   5       16.99        4.18      0.67 o 
   9   1   5      328.71      299.62      4.93 o 
  10   1   5        2.33       -0.17      0.80 o 
  11   1   5       18.35       18.62      1.58 o 
  12   1   5       28.02       19.43      2.15 o 
  13   1   5       91.04       93.71      3.52 o 
  14   1   5      345.53      349.16      7.48 o 
  15   1   5      101.10      108.72      6.58 o 
  16   1   5       64.50       64.48      5.74 o 
  17   1   5        0.98        1.30      2.37 o 
 -17   2   5       29.50       29.36      2.82 o 
 -16   2   5        2.68        2.36      1.98 o 
 -15   2   5       42.38       44.47      2.74 o 
 -14   2   5        0.47       -0.82      1.16 o 
 -13   2   5       43.24       43.91      2.76 o 
 -12   2   5        3.32        3.10      0.95 o 
 -11   2   5       96.34       81.99      2.16 o 
 -10   2   5        5.97        4.76      0.78 o 
  -9   2   5      939.67      890.38      9.59 o 
  -8   2   5        1.26        0.99      0.55 o 
  -7   2   5        0.08       -0.38      0.38 o 
  -6   2   5      133.40      133.87      2.40 o 
  -5   2   5      241.83      268.28      3.36 o 
  -4   2   5      498.18      522.59      5.13 o 
  -3   2   5      131.53      157.00      2.23 o 
  -2   2   5      835.86      812.65      9.72 o 
  -1   2   5        7.51        7.73      0.73 o 
   0   2   5      513.12      588.27      8.83 o 
   1   2   5     2003.82     2155.75     29.56 o 
   2   2   5       31.42       34.67      1.39 o 
   3   2   5       46.03       70.66      1.42 o 
   4   2   5      651.90      733.60      8.27 o 
   5   2   5       10.09        9.38      0.69 o 
   6   2   5       63.39       69.13      2.07 o 
   7   2   5      193.00      221.12      3.02 o 
   8   2   5      233.21      234.24      3.35 o 
   9   2   5        9.41        9.78      0.89 o 
  10   2   5        0.24       -0.67      0.67 o 
  11   2   5      145.73      146.76      3.03 o 
  12   2   5        5.37        5.48      1.48 o 
  13   2   5        3.85        3.14      1.47 o 
  14   2   5       43.17       50.26      3.07 o 
  15   2   5       57.39       61.47      3.51 o 
  16   2   5       14.70       14.31      2.39 o 
  17   2   5       11.86        9.94      2.45 o 
 -17   3   5        1.61        1.14      5.07 o 
 -16   3   5        7.66        2.99      2.57 o 
 -15   3   5       25.33       22.64      3.51 o 
 -14   3   5        5.84        3.08      1.57 o 
 -13   3   5       80.16       88.16      2.97 o 
 -12   3   5       16.34       16.99      1.34 o 
 -11   3   5       63.55       61.03      2.86 o 
 -10   3   5       19.11       20.25      1.14 o 
  -9   3   5      750.49      663.65      7.76 o 
  -8   3   5      508.17      481.36      5.84 o 
  -7   3   5       37.85       28.28      1.15 o 
  -6   3   5       56.70       55.69      2.16 o 
  -5   3   5       50.06       57.31      1.41 o 
  -4   3   5      439.91      432.14      4.92 o 
  -3   3   5       58.31       58.25      1.29 o 
  -2   3   5       25.11       37.56      1.71 o 
  -1   3   5      189.46      218.42      2.98 o 
   0   3   5      372.99      428.47      5.25 o 
   1   3   5     1564.28     1680.57     20.34 o 
   2   3   5      192.90      177.25      3.50 o 
   3   3   5      337.55      345.75      6.76 o 
   4   3   5     1111.54     1202.75     13.83 o 
   5   3   5      856.09      879.56     11.38 o 
   6   3   5        3.57        3.30      0.58 o 
   7   3   5       25.66       22.69      1.05 o 
   8   3   5        1.75        2.03      0.83 o 
   9   3   5       46.12       39.20      1.67 o 
  10   3   5       11.00       14.26      1.19 o 
  11   3   5       15.16       14.98      1.33 o 
  12   3   5        8.01        9.67      1.36 o 
  13   3   5       86.15       82.72      3.74 o 
  14   3   5      424.90      477.67     13.58 o 
  15   3   5        4.82        3.65      2.55 o 
  16   3   5       44.04       42.28      7.43 o 
  17   3   5       17.49       14.83      6.32 o 
 -17   4   5       19.07       13.55      5.82 o 
 -16   4   5        0.44       -1.69      4.40 o 
 -15   4   5       55.77       58.17      6.07 o 
 -14   4   5       46.74       47.23      4.25 o 
 -13   4   5      108.29      109.51      4.21 o 
 -12   4   5       45.93       50.45      2.93 o 
 -11   4   5      133.63      124.15      2.93 o 
 -10   4   5        7.80        9.75      1.20 o 
  -9   4   5      811.28      786.97      9.09 o 
  -8   4   5        6.60        4.23      0.77 o 
  -7   4   5      178.99      166.84      2.77 o 
  -6   4   5        7.13        8.55      0.76 o 
  -5   4   5        1.26        0.27      0.45 o 
  -4   4   5        3.73        3.10      0.54 o 
  -3   4   5      320.84      314.69      4.28 o 
  -2   4   5        0.24        0.42      0.41 o 
  -1   4   5      446.93      478.38      6.56 o 
   0   4   5     3872.68     4066.24     46.42 o 
   1   4   5      120.41      143.94      2.43 o 
   2   4   5       23.43       20.46      3.61 o 
   3   4   5        0.12        1.22      0.52 o 
   4   4   5       15.19       16.54      3.34 o 
   5   4   5       87.77      104.70      2.48 o 
   6   4   5     1002.35      976.50     12.63 o 
   7   4   5      283.54      259.80      4.65 o 
   8   4   5      403.05      417.74      6.64 o 
   9   4   5      355.78      348.42      6.27 o 
  10   4   5        0.04        1.23      1.22 o 
  11   4   5       68.30       70.57      3.00 o 
  12   4   5       93.31      103.42      4.97 o 
  13   4   5       77.33       82.58      4.89 o 
  14   4   5        4.95        1.13      2.92 o 
  15   4   5       92.82       88.67      8.69 o 
  16   4   5       17.67       14.66     12.37 o 
 -16   5   5       42.53       49.31      6.57 o 
 -15   5   5       25.89       26.43      5.01 o 
 -14   5   5       13.10       15.43      3.54 o 
 -13   5   5        0.16        1.74      1.83 o 
 -12   5   5       42.08       42.42      2.80 o 
 -11   5   5       14.71       15.59      1.54 o 
 -10   5   5        0.11        1.78      0.97 o 
  -9   5   5      125.00      114.29      3.19 o 
  -8   5   5      200.04      185.27      3.23 o 
  -7   5   5      509.38      491.91      5.97 o 
  -6   5   5        0.06       -0.04      0.58 o 
  -5   5   5      290.63      292.87      4.19 o 
  -4   5   5        4.99        3.99      0.63 o 
  -3   5   5      152.57      149.36      3.02 o 
  -2   5   5       11.48        8.43      1.27 o 
  -1   5   5      185.17      214.15      4.36 o 
   0   5   5      107.52      123.52      5.61 o 
   1   5   5      163.05      173.17      3.35 o 
   2   5   5       60.63       52.72      1.61 o 
   3   5   5      209.21      200.31      3.80 o 
   4   5   5      150.08      150.58      5.98 o 
   5   5   5      166.85      177.22      3.55 o 
   6   5   5       17.78       18.51      1.24 o 
   7   5   5       51.79       48.30      2.07 o 
   8   5   5      251.36      256.32      4.80 o 
   9   5   5       29.35       23.56      1.79 o 
  10   5   5        2.45        4.07      1.38 o 
  11   5   5        5.06        3.38      1.41 o 
  12   5   5      252.77      267.04      6.10 o 
  13   5   5       52.00       64.12      3.68 o 
  14   5   5        6.81       10.39      3.61 o 
  15   5   5      212.72      242.21     10.10 o 
  16   5   5        9.95       17.17      7.20 o 
 -15   6   5       46.43       46.69      4.66 o 
 -14   6   5        0.03       -2.22      2.22 o 
 -13   6   5       15.98       22.61      2.90 o 
 -12   6   5        0.77        0.16      1.58 o 
 -11   6   5        0.01       -0.88      1.08 o 
 -10   6   5       37.71       35.09      1.74 o 
  -9   6   5        1.40        1.64      0.85 o 
  -8   6   5        0.22        0.11      0.87 o 
  -7   6   5        1.54        0.41      0.79 o 
  -6   6   5      440.15      430.46      5.83 o 
  -5   6   5       33.35       34.45      1.68 o 
  -4   6   5      232.76      225.27      3.57 o 
  -3   6   5        7.39        6.38      0.91 o 
  -2   6   5        2.15        1.94      0.75 o 
  -1   6   5      141.00      132.33      6.55 o 
   0   6   5      804.73      846.13     11.68 o 
   1   6   5      122.54      135.65      3.59 o 
   2   6   5        4.10        7.43      0.98 o 
   3   6   5      329.56      326.41      5.64 o 
   4   6   5        3.58        2.74      1.23 o 
   5   6   5      646.03      602.46      9.34 o 
   6   6   5      189.18      182.28      3.78 o 
   7   6   5       29.88       25.53      1.83 o 
   8   6   5       17.57       19.03      1.49 o 
   9   6   5      377.40      371.12      7.07 o 
  10   6   5      115.28      114.30      3.74 o 
  11   6   5       26.19       24.89      2.15 o 
  12   6   5       62.95       70.48      7.08 o 
  13   6   5       30.94       31.00      4.44 o 
  14   6   5       27.07       31.14      3.36 o 
  15   6   5      113.05      118.20     12.85 o 
 -14   7   5        6.40        4.22      2.88 o 
 -13   7   5        5.20        8.25      2.71 o 
 -12   7   5       38.23       43.23      3.87 o 
 -11   7   5       35.91       35.19      2.60 o 
 -10   7   5        9.49        9.84      1.42 o 
  -9   7   5        0.46       -0.06      1.24 o 
  -8   7   5       35.64       35.73      2.39 o 
  -7   7   5       41.65       39.30      2.02 o 
  -6   7   5       39.38       36.43      1.77 o 
  -5   7   5      250.02      260.97      5.02 o 
  -4   7   5       50.39       50.60      3.82 o 
  -3   7   5       28.14       30.01      1.68 o 
  -2   7   5        4.13        6.26      1.27 o 
  -1   7   5        0.76        2.57      1.05 o 
   0   7   5       14.72       15.99      1.70 o 
   1   7   5      113.24      118.37      4.97 o 
   2   7   5       68.37       73.91      2.45 o 
   3   7   5       61.76       67.19      2.59 o 
   4   7   5       42.31       37.94      1.88 o 
   5   7   5      219.24      216.73      5.00 o 
   6   7   5       19.46       17.06      2.27 o 
   7   7   5        3.56        0.14      1.25 o 
   8   7   5       87.23       88.69      3.67 o 
   9   7   5       95.98       91.96      4.09 o 
  10   7   5        0.67        1.38      1.89 o 
  11   7   5       46.95       41.41      4.68 o 
  12   7   5       14.15       15.40      4.75 o 
  13   7   5        2.62        2.23      1.99 o 
  14   7   5       13.80        8.24      2.85 o 
 -13   8   5       16.98       22.05      5.81 o 
 -12   8   5        2.57        6.91      3.41 o 
 -11   8   5       51.75       57.53      7.53 o 
 -10   8   5        5.56        4.29      2.99 o 
  -9   8   5       54.43       58.99      3.22 o 
  -8   8   5       11.40        9.37      1.78 o 
  -7   8   5       56.08       57.56      2.88 o 
  -6   8   5       13.57       14.40      2.72 o 
  -5   8   5      649.24      685.39     11.07 o 
  -4   8   5       11.21        8.95      1.32 o 
  -3   8   5       22.00       22.55      2.93 o 
  -2   8   5       34.76       35.10      3.58 o 
  -1   8   5       23.51       25.97      2.64 o 
   0   8   5      343.27      350.88     10.28 o 
   1   8   5        1.43        4.82      1.94 o 
   2   8   5      162.22      162.16      4.58 o 
   3   8   5        9.46        9.56      1.37 o 
   4   8   5      234.67      230.92      5.17 o 
   5   8   5      137.92      140.25      3.89 o 
   6   8   5       24.55       20.75      2.95 o 
   7   8   5       27.37       26.92      1.87 o 
   8   8   5        1.71        3.16      1.67 o 
   9   8   5      101.91       98.20      5.38 o 
  10   8   5       58.00       44.23      7.80 o 
  11   8   5       55.80       52.75      8.56 o 
  12   8   5       23.34       23.11      4.17 o 
  13   8   5        1.14        7.76      3.47 o 
 -12   9   5       15.37       20.83      4.46 o 
 -11   9   5       12.81       18.86      3.55 o 
 -10   9   5        9.21        6.23      2.68 o 
  -9   9   5       21.74       24.86      3.41 o 
  -8   9   5       16.72       15.50      2.91 o 
  -7   9   5        0.03       -1.03      1.75 o 
  -6   9   5       74.65       77.38      3.77 o 
  -5   9   5        2.80        1.92      1.81 o 
  -4   9   5        1.90        3.08      1.43 o 
  -3   9   5      120.35      121.66      4.03 o 
  -2   9   5        6.35        9.15      2.10 o 
  -1   9   5       29.62       33.58      3.01 o 
   0   9   5       26.99       26.17      2.68 o 
   1   9   5      112.16      110.50      8.69 o 
   2   9   5        9.39        8.49      1.49 o 
   3   9   5        9.84        8.96      1.87 o 
   4   9   5      106.70      120.38      5.15 o 
   5   9   5       45.32       49.13      2.84 o 
   6   9   5        9.01        8.33      1.72 o 
   7   9   5        5.53        3.77      2.01 o 
   8   9   5        0.19        1.85      2.36 o 
   9   9   5        7.08        6.86      2.87 o 
  10   9   5       23.26       26.72      4.10 o 
  11   9   5        8.04        4.42      3.60 o 
  12   9   5       25.97       29.40      6.13 o 
 -10  10   5       23.26       29.17      3.94 o 
  -9  10   5        2.10        6.93      3.09 o 
  -8  10   5       61.22       69.82      7.70 o 
  -7  10   5        5.51        2.74      2.37 o 
  -6  10   5       24.86       24.47      4.43 o 
  -5  10   5       24.99       26.20      2.86 o 
  -4  10   5       18.65       18.25      2.67 o 
  -3  10   5        0.17        1.86      1.72 o 
  -2  10   5       51.69       54.44      7.44 o 
  -1  10   5        0.22        1.78      2.01 o 
   0  10   5       31.39       28.61      2.85 o 
   1  10   5        1.92        1.70      1.95 o 
   2  10   5       11.18        7.37      2.04 o 
   3  10   5       39.75       45.07      3.54 o 
   4  10   5        9.61        7.88      2.58 o 
   5  10   5       42.51       42.52      3.75 o 
   6  10   5       79.73       71.94      6.07 o 
   7  10   5        0.01        3.97      2.61 o 
   8  10   5        0.09        0.46      2.96 o 
   9  10   5        0.19       -1.69      4.29 o 
  10  10   5        0.02       -2.43      2.80 o 
  -8  11   5        1.32        0.09      2.67 o 
  -7  11   5       64.41       72.93      6.46 o 
  -6  11   5       17.99       14.56      2.91 o 
  -5  11   5        0.04        2.43      2.36 o 
  -4  11   5        9.51        5.87      2.52 o 
  -3  11   5       39.51       42.28      3.38 o 
  -2  11   5        0.83        2.95      3.19 o 
  -1  11   5        2.57        2.86      2.81 o 
   0  11   5        7.49        7.58      2.99 o 
   1  11   5       13.20       14.92      3.76 o 
   2  11   5       57.34       62.95      6.50 o 
   3  11   5       21.99       21.22      2.66 o 
   4  11   5        1.58        2.45      2.33 o 
   5  11   5       21.63       13.91      2.99 o 
   6  11   5        4.08        0.16      2.62 o 
   7  11   5        0.48       -3.63      4.16 o 
  -4  12   5        4.97        3.26      3.86 o 
  -3  12   5       29.62       25.86      4.97 o 
  -2  12   5       22.28       30.99      5.04 o 
  -1  12   5        0.07       -1.24      3.42 o 
   0  12   5        0.66       -1.95      3.30 o 
   1  12   5       30.95       30.01      4.38 o 
   2  12   5        0.21        1.30      3.22 o 
   3  12   5        4.98        4.06      2.53 o 
 -18   0   6      187.31      224.39     11.48 o 
 -17   0   6      140.60      150.21      7.48 o 
 -16   0   6        5.95        7.06      3.17 o 
 -15   0   6       67.48       71.36      6.11 o 
 -14   0   6        1.33        3.38      1.71 o 
 -13   0   6       38.45       43.94      3.59 o 
 -12   0   6       93.50      121.97      4.24 o 
 -11   0   6      103.73      102.35      3.87 o 
 -10   0   6     1055.05      992.21     16.25 o 
  -9   0   6      146.40      141.59      3.37 o 
  -8   0   6      653.66      639.36      9.56 o 
  -7   0   6      338.09      348.98      5.75 o 
  -6   0   6     1146.63     1167.42     15.70 o 
  -5   0   6      353.55      423.51      6.84 o 
  -4   0   6     4679.42     5462.30     71.91 o 
  -3   0   6      330.47      331.84      5.84 o 
  -2   0   6     1220.25     1339.84     22.47 o 
  -1   0   6       39.55       38.32      1.73 o 
   0   0   6     2048.69     2085.21     44.69 o 
   1   0   6      799.25      871.95     19.46 o 
   2   0   6      134.41      172.88      4.64 o 
   3   0   6     1052.88     1217.31     20.52 o 
   4   0   6       23.25       34.04      1.52 o 
   5   0   6     1272.78     1521.14     19.94 o 
   6   0   6       77.73       89.50      3.13 o 
   7   0   6      183.85      155.18      3.25 o 
   8   0   6      469.04      485.99      8.19 o 
   9   0   6       35.49       44.80      2.63 o 
  10   0   6      941.99      830.62     17.05 o 
  11   0   6        6.28        1.77      2.38 o 
  12   0   6      126.46      116.45      9.31 o 
  13   0   6        2.33        1.05      2.52 o 
  14   0   6      171.49      164.96     11.19 o 
  15   0   6        4.22        5.88      3.23 o 
  16   0   6      167.19      191.04     13.72 o 
  17   0   6        0.99       -3.45      3.45 o 
 -18   1   6       82.54       92.38      4.75 o 
 -17   1   6        9.08       12.05      2.69 o 
 -16   1   6        4.54        4.50      2.15 o 
 -15   1   6       42.60       43.85      2.54 o 
 -14   1   6        5.26        3.82      1.22 o 
 -13   1   6        0.44        0.10      0.93 o 
 -12   1   6      222.53      228.92      3.80 o 
 -11   1   6      148.21      139.56      2.73 o 
 -10   1   6        0.87        0.43      0.65 o 
  -9   1   6       68.81       66.55      1.75 o 
  -8   1   6      129.89      111.39      1.90 o 
  -7   1   6        6.71        4.91      0.55 o 
  -6   1   6      219.25      217.69      2.75 o 
  -5   1   6      225.85      230.75      2.92 o 
  -4   1   6       73.26       83.10      1.52 o 
  -3   1   6      106.31      108.47      1.76 o 
  -2   1   6      187.78      217.00      3.19 o 
  -1   1   6      330.34      349.60      4.89 o 
   0   1   6        3.99        4.85      0.63 o 
   1   1   6       13.87        5.39      0.76 o 
   2   1   6      109.53      103.99      1.67 o 
   3   1   6      179.64      182.76      2.59 o 
   4   1   6      520.42      542.33      5.87 o 
   5   1   6      370.05      418.30      4.43 o 
   6   1   6        8.89        7.00      0.74 o 
   7   1   6       21.03       20.30      0.99 o 
   8   1   6      481.72      446.08      5.56 o 
   9   1   6       11.04       13.92      1.56 o 
  10   1   6        0.70        0.22      0.92 o 
  11   1   6       57.95       59.86      3.03 o 
  12   1   6       11.45       10.71      1.66 o 
  13   1   6       63.44       73.72      3.36 o 
  14   1   6      155.75      169.16      6.73 o 
  15   1   6        1.19       -1.93      1.93 o 
  16   1   6        0.00       -2.04      2.12 o 
  17   1   6        0.41       -0.32      2.67 o 
 -17   2   6      157.56      167.23      7.44 o 
 -16   2   6       34.06       41.63      4.35 o 
 -15   2   6       10.55        7.20      1.93 o 
 -14   2   6       48.46       52.71      2.48 o 
 -13   2   6       16.94       15.33      1.49 o 
 -12   2   6       75.04       86.66      2.60 o 
 -11   2   6        2.06        0.59      0.79 o 
 -10   2   6       66.75       60.22      1.84 o 
  -9   2   6      132.37      107.57      2.28 o 
  -8   2   6     1184.37     1144.07     11.86 o 
  -7   2   6      406.27      397.82      4.96 o 
  -6   2   6      345.74      336.08      4.42 o 
  -5   2   6       39.87       50.13      1.30 o 
  -4   2   6      446.07      535.81      6.20 o 
  -3   2   6       67.82       84.80      1.35 o 
  -2   2   6      374.38      409.75      4.78 o 
  -1   2   6       46.90       51.61      1.20 o 
   0   2   6      973.89     1019.10     12.78 o 
   1   2   6      799.87      839.72     10.02 o 
   2   2   6      362.35      400.47      5.21 o 
   3   2   6       84.86      103.92      1.85 o 
   4   2   6       18.99       20.60      0.86 o 
   5   2   6      464.97      542.60      7.29 o 
   6   2   6      212.95      267.99      3.56 o 
   7   2   6      330.65      300.45      3.82 o 
   8   2   6      103.86       89.82      2.31 o 
   9   2   6        5.96        1.66      0.72 o 
  10   2   6        0.10        0.45      0.76 o 
  11   2   6      217.21      221.07      4.80 o 
  12   2   6      139.40      137.34      4.38 o 
  13   2   6        6.20        7.20      1.59 o 
  14   2   6       68.95       83.06      3.90 o 
  15   2   6       63.93       62.67      3.58 o 
  16   2   6       11.37       12.10      2.36 o 
  17   2   6       23.24       19.04      2.66 o 
 -17   3   6       15.34       10.52      4.33 o 
 -16   3   6        0.16        0.03      2.31 o 
 -15   3   6       45.09       37.47      4.19 o 
 -14   3   6        0.46       -0.68      1.92 o 
 -13   3   6       59.55       62.70      2.58 o 
 -12   3   6       88.78       89.27      2.71 o 
 -11   3   6        1.20        1.32      0.81 o 
 -10   3   6       35.87       33.31      1.44 o 
  -9   3   6       23.12       23.43      1.17 o 
  -8   3   6      654.99      587.25      6.73 o 
  -7   3   6      140.86      119.78      2.03 o 
  -6   3   6      356.42      349.19      4.35 o 
  -5   3   6        0.27       -0.08      0.41 o 
  -4   3   6      132.27      137.62      2.17 o 
  -3   3   6      154.41      156.27      2.22 o 
  -2   3   6     1715.49     1801.17     18.41 o 
  -1   3   6      249.27      300.17      4.51 o 
   0   3   6        0.09        1.04      0.39 o 
   1   3   6      872.26      977.79     14.87 o 
   2   3   6       11.05       13.77      0.91 o 
   3   3   6      997.56      998.10     12.87 o 
   4   3   6        0.03        0.77      0.51 o 
   5   3   6      615.14      623.80      7.57 o 
   6   3   6        8.69       10.78      0.89 o 
   7   3   6      735.71      725.89      8.74 o 
   8   3   6      519.02      487.78      6.44 o 
   9   3   6        8.58       11.01      1.07 o 
  10   3   6       24.12       20.50      1.45 o 
  11   3   6      143.71      161.57      3.45 o 
  12   3   6      122.69      135.56      5.04 o 
  13   3   6       93.89       93.88      3.80 o 
  14   3   6      152.75      153.74      5.90 o 
  15   3   6        3.55        0.02      2.36 o 
  16   3   6       13.01        8.14      5.53 o 
 -17   4   6        5.74        3.44      5.09 o 
 -16   4   6        5.91        3.76      4.60 o 
 -15   4   6        0.06       -1.33      3.31 o 
 -14   4   6       19.85       20.62      4.56 o 
 -13   4   6        1.21       -0.02      1.41 o 
 -12   4   6        1.39        2.52      1.26 o 
 -11   4   6        2.13        3.77      0.96 o 
 -10   4   6      188.73      175.55      3.12 o 
  -9   4   6        1.61        1.65      0.84 o 
  -8   4   6       30.88       23.86      1.35 o 
  -7   4   6      103.07      106.00      2.33 o 
  -6   4   6      113.36      113.48      2.17 o 
  -5   4   6        1.96        1.05      0.52 o 
  -4   4   6       40.31       47.14      1.43 o 
  -3   4   6        8.80        7.64      0.79 o 
  -2   4   6       50.95       59.84      2.41 o 
  -1   4   6      145.14      167.32      2.71 o 
   0   4   6      836.15      906.63     11.08 o 
   1   4   6      150.72      139.69      3.36 o 
   2   4   6       59.16       52.96      2.23 o 
   3   4   6        6.06        1.89      0.59 o 
   4   4   6        0.22        1.81      0.76 o 
   5   4   6      141.36      140.79      3.18 o 
   6   4   6       37.78       25.51      1.46 o 
   7   4   6       39.88       33.49      1.76 o 
   8   4   6        5.51        4.36      1.14 o 
   9   4   6       48.38       58.21      2.62 o 
  10   4   6        0.37       -0.16      1.23 o 
  11   4   6        9.83       12.45      2.35 o 
  12   4   6       11.36       14.72      1.86 o 
  13   4   6        0.00        1.10      2.84 o 
  14   4   6       37.89       42.71      6.32 o 
  15   4   6        3.62        1.13      4.41 o 
  16   4   6       19.36       16.38      5.72 o 
 -16   5   6       17.20       22.13      5.24 o 
 -15   5   6       36.77       32.26      8.72 o 
 -14   5   6        1.15        0.09      2.56 o 
 -13   5   6       38.78       35.24      3.45 o 
 -12   5   6       26.29       27.25      1.93 o 
 -11   5   6       23.25       18.31      1.62 o 
 -10   5   6      170.37      172.93      3.61 o 
  -9   5   6      334.61      311.15      4.57 o 
  -8   5   6       32.07       32.24      1.44 o 
  -7   5   6        6.29        4.49      0.77 o 
  -6   5   6       13.43       17.59      1.03 o 
  -5   5   6       85.58       82.81      2.03 o 
  -4   5   6       98.71      101.74      2.10 o 
  -3   5   6      158.49      169.29      2.68 o 
  -2   5   6       73.38       74.80      1.61 o 
  -1   5   6      789.96      800.94     11.56 o 
   0   5   6      168.09      172.71      4.51 o 
   1   5   6      446.99      456.56      6.29 o 
   2   5   6      591.84      618.64      8.10 o 
   3   5   6       55.73       59.58      2.11 o 
   4   5   6      228.08      213.20      4.00 o 
   5   5   6      371.94      367.25      5.50 o 
   6   5   6       58.18       52.11      2.00 o 
   7   5   6      458.00      436.92      6.87 o 
   8   5   6      121.32      123.82      3.42 o 
   9   5   6        3.53        4.48      1.20 o 
  10   5   6       76.30       76.20      4.34 o 
  11   5   6      181.97      195.98      5.13 o 
  12   5   6        1.04        1.60      1.64 o 
  13   5   6       12.81        8.17      2.37 o 
  14   5   6       99.48       96.48      8.04 o 
  15   5   6        2.01        2.71      4.25 o 
 -15   6   6        1.78        3.90      2.96 o 
 -14   6   6      158.82      166.67     11.03 o 
 -13   6   6        1.77        0.96      2.04 o 
 -12   6   6      187.10      195.95      4.94 o 
 -11   6   6       72.29       66.21      2.94 o 
 -10   6   6       66.37       65.22      2.29 o 
  -9   6   6       54.72       50.48      1.97 o 
  -8   6   6       15.85       17.66      1.32 o 
  -7   6   6        2.23        1.62      0.85 o 
  -6   6   6      248.99      238.69      3.85 o 
  -5   6   6      161.43      157.88      2.80 o 
  -4   6   6       37.68       39.04      2.42 o 
  -3   6   6      171.68      175.36      3.70 o 
  -2   6   6        4.33        5.20      1.13 o 
  -1   6   6      396.88      413.39      6.86 o 
   0   6   6       79.04       82.98      2.35 o 
   1   6   6        8.17        9.16      1.40 o 
   2   6   6      172.71      175.03      4.03 o 
   3   6   6       72.55       71.03      2.35 o 
   4   6   6      285.44      282.06      8.65 o 
   5   6   6       53.24       55.04      2.85 o 
   6   6   6       25.58       25.77      1.83 o 
   7   6   6        2.25        3.49      1.00 o 
   8   6   6       39.29       43.23      2.08 o 
   9   6   6       35.60       34.49      2.04 o 
  10   6   6        8.38        9.05      1.74 o 
  11   6   6       15.83        9.23      1.89 o 
  12   6   6       53.45       49.56      3.41 o 
  13   6   6       26.26       22.85      2.96 o 
  14   6   6        1.61        0.38      2.60 o 
  15   6   6       52.77       60.33      5.56 o 
 -14   7   6       56.45       53.44      4.81 o 
 -13   7   6        1.11        0.23      2.83 o 
 -12   7   6      142.18      149.27      7.18 o 
 -11   7   6       39.85       31.11      2.98 o 
 -10   7   6        7.20        6.27      1.37 o 
  -9   7   6       17.64       16.44      1.46 o 
  -8   7   6        8.03        6.99      1.72 o 
  -7   7   6       39.37       38.90      2.08 o 
  -6   7   6      110.41      110.85      2.90 o 
  -5   7   6       21.62       20.93      1.60 o 
  -4   7   6      224.36      230.37      4.57 o 
  -3   7   6       95.45       98.29      2.82 o 
  -2   7   6        0.47        0.59      0.84 o 
  -1   7   6       76.31       83.78      2.66 o 
   0   7   6       75.83       75.30      2.49 o 
   1   7   6       42.54       52.46      2.16 o 
   2   7   6        4.50        3.72      1.12 o 
   3   7   6       56.51       53.33      3.24 o 
   4   7   6        0.42       -0.27      1.07 o 
   5   7   6       19.77       18.86      2.22 o 
   6   7   6      184.22      186.78      4.69 o 
   7   7   6        0.60        1.00      1.35 o 
   8   7   6       25.43       23.58      2.57 o 
   9   7   6       54.97       54.49      3.63 o 
  10   7   6        6.84        5.90      2.22 o 
  11   7   6       29.07       35.63      3.50 o 
  12   7   6        0.03        1.95      2.17 o 
  13   7   6       36.62       44.98      3.90 o 
  14   7   6      197.99      220.11     12.12 o 
 -13   8   6        6.05        4.24      3.66 o 
 -12   8   6       13.95       15.00      4.08 o 
 -11   8   6        5.87        9.32      4.67 o 
 -10   8   6       38.74       34.78      8.16 o 
  -9   8   6        2.63        3.98      1.63 o 
  -8   8   6        1.31        1.71      1.37 o 
  -7   8   6       32.50       33.31      2.50 o 
  -6   8   6      103.64      101.69      3.83 o 
  -5   8   6      219.99      227.98      4.89 o 
  -4   8   6        0.55       -1.04      1.04 o 
  -3   8   6       33.40       36.20      3.73 o 
  -2   8   6       11.73       10.76      1.41 o 
  -1   8   6       34.13       31.51      1.97 o 
   0   8   6       13.89       12.85      2.35 o 
   1   8   6       33.99       38.53      2.43 o 
   2   8   6        1.45       -0.70      1.06 o 
   3   8   6        1.12       -0.60      1.25 o 
   4   8   6        5.15        3.49      1.32 o 
   5   8   6       10.52        9.39      1.54 o 
   6   8   6       23.53       17.24      1.91 o 
   7   8   6        2.30        1.35      1.48 o 
   8   8   6       17.24       17.55      2.39 o 
   9   8   6       52.56       42.49      3.79 o 
  10   8   6       12.75        5.77      2.94 o 
  11   8   6       96.65      107.25      7.14 o 
  12   8   6        9.19        2.46      3.81 o 
  13   8   6        3.41        3.87      3.56 o 
 -12   9   6        1.23       -0.86      4.16 o 
 -11   9   6       52.27       49.72      5.60 o 
 -10   9   6        7.50        7.02      2.86 o 
  -9   9   6        4.50        2.45      2.43 o 
  -8   9   6       39.42       33.24      3.52 o 
  -7   9   6       30.46       31.87      3.06 o 
  -6   9   6       12.22       13.49      2.05 o 
  -5   9   6        0.01        1.22      1.50 o 
  -4   9   6      169.59      175.67      6.93 o 
  -3   9   6       44.67       46.30      3.98 o 
  -2   9   6        7.51        9.20      1.56 o 
  -1   9   6       77.43       75.61      4.24 o 
   0   9   6       53.53       50.19      4.49 o 
   1   9   6       78.66       82.72      4.40 o 
   2   9   6       64.97       61.86      3.14 o 
   3   9   6        0.68       -0.30      1.37 o 
   4   9   6      142.48      150.78      4.70 o 
   5   9   6       15.56       15.88      1.76 o 
   6   9   6       65.73       64.42      3.75 o 
   7   9   6       17.71       17.68      3.04 o 
   8   9   6        0.03        1.94      2.48 o 
   9   9   6       45.41       43.12      4.56 o 
  10   9   6       20.33       17.69      3.97 o 
  11   9   6       22.08       23.83      4.26 o 
 -10  10   6        1.15        2.81      2.91 o 
  -9  10   6       74.72       82.63      5.69 o 
  -8  10   6        4.09        6.93      2.70 o 
  -7  10   6        9.51       12.30      2.76 o 
  -6  10   6        1.09       -0.13      2.43 o 
  -5  10   6       65.81       60.84      8.43 o 
  -4  10   6        0.97        1.01      2.08 o 
  -3  10   6       77.54       73.22      4.06 o 
  -2  10   6        2.04        2.93      1.58 o 
  -1  10   6       25.35       28.89      3.19 o 
   0  10   6       60.16       67.10      3.30 o 
   1  10   6       55.65       59.03      4.20 o 
   2  10   6       53.36       55.75      3.13 o 
   3  10   6        1.38        2.82      3.46 o 
   4  10   6        2.96        5.01      2.06 o 
   5  10   6        1.84       -1.79      2.42 o 
   6  10   6      108.30      110.14      6.28 o 
   7  10   6        9.08        3.32      2.77 o 
   8  10   6        9.61        7.09      3.51 o 
   9  10   6       41.49       57.52      7.16 o 
  -8  11   6       10.81       11.35      3.19 o 
  -7  11   6       28.12       36.00      8.09 o 
  -6  11   6       34.69       38.81      4.14 o 
  -5  11   6        2.12        2.82      2.58 o 
  -4  11   6        9.40       11.17      4.38 o 
  -3  11   6        1.11        1.91      2.10 o 
  -2  11   6        3.13        4.56      3.50 o 
  -1  11   6       57.56       49.48      5.22 o 
   0  11   6        0.00       -0.03      2.98 o 
   1  11   6       32.13       35.70      3.11 o 
   2  11   6       22.57       16.16      3.26 o 
   3  11   6       72.51       81.38      4.75 o 
   4  11   6        1.86        6.28      3.17 o 
   5  11   6        7.12        4.70      3.04 o 
   6  11   6        0.30       -1.97      2.62 o 
   7  11   6       11.72        6.74      4.31 o 
  -3  12   6       29.64       21.59      4.86 o 
  -2  12   6        3.85        2.25      3.79 o 
  -1  12   6        7.22        3.57      3.96 o 
   0  12   6        0.54        3.55      3.31 o 
   1  12   6       16.35       20.51      4.29 o 
   2  12   6        0.00       -1.55      3.31 o 
   3  12   6        0.83       -0.57      2.40 o 
 -17   1   7        0.06       -2.04      2.04 o 
 -16   1   7        5.11        3.77      2.15 o 
 -15   1   7       53.39       43.79      2.99 o 
 -14   1   7      335.81      360.90      5.71 o 
 -13   1   7       38.80       29.92      1.64 o 
 -12   1   7        1.25        1.10      0.86 o 
 -11   1   7        0.96        0.87      0.75 o 
 -10   1   7      301.55      304.76      4.22 o 
  -9   1   7      849.56      749.31      8.01 o 
  -8   1   7      120.65       92.96      1.76 o 
  -7   1   7      855.09      817.02      7.97 o 
  -6   1   7      304.42      292.40      3.41 o 
  -5   1   7       22.95       15.57      0.73 o 
  -4   1   7        3.14        2.73      0.43 o 
  -3   1   7     1522.10     1691.55     16.16 o 
  -2   1   7      218.23      211.24      2.82 o 
  -1   1   7      152.37      194.41      3.13 o 
   0   1   7     2063.70     2315.96     27.96 o 
   1   1   7     2164.90     2347.90     28.38 o 
   2   1   7      397.04      468.92      5.34 o 
   3   1   7      142.05      157.35      2.40 o 
   4   1   7      694.95      742.23      7.82 o 
   5   1   7     1493.25     1559.71     13.62 o 
   6   1   7      229.52      235.64      3.04 o 
   7   1   7        0.14       -0.40      0.54 o 
   8   1   7      946.67      872.67     10.16 o 
   9   1   7      404.66      362.21      5.93 o 
  10   1   7        2.11       -0.29      0.91 o 
  11   1   7       21.72       17.53      1.59 o 
  12   1   7      117.10      121.92      4.09 o 
  13   1   7       70.71       73.47      5.51 o 
  14   1   7      384.08      406.68      8.70 o 
  15   1   7      128.95      143.24      6.11 o 
  16   1   7       23.35       26.79      3.91 o 
  17   1   7        1.65        5.56      2.62 o 
 -17   2   7        5.94        4.62      2.77 o 
 -16   2   7      137.24      166.93      5.44 o 
 -15   2   7       49.27       55.57      3.39 o 
 -14   2   7       24.52       22.93      2.01 o 
 -13   2   7       18.77       17.17      1.51 o 
 -12   2   7        3.15        0.78      0.92 o 
 -11   2   7      234.37      237.87      3.80 o 
 -10   2   7      368.74      350.78      5.36 o 
  -9   2   7      356.94      317.28      5.43 o 
  -8   2   7       91.90       96.14      1.99 o 
  -7   2   7       35.48       34.62      1.18 o 
  -6   2   7      194.82      191.14      4.18 o 
  -5   2   7      874.90      858.35      8.97 o 
  -4   2   7       68.80       68.64      1.71 o 
  -3   2   7      135.40      128.63      1.89 o 
  -2   2   7      133.38      154.29      2.04 o 
  -1   2   7      212.54      225.19      2.92 o 
   0   2   7      371.64      405.39      4.59 o 
   1   2   7      144.79      146.43      2.13 o 
   2   2   7       34.51       42.75      1.16 o 
   3   2   7      978.54      959.76     11.05 o 
   4   2   7      897.91      926.43     10.93 o 
   5   2   7      340.20      291.13      4.12 o 
   6   2   7      269.92      263.30      3.56 o 
   7   2   7      150.37      151.25      2.56 o 
   8   2   7       66.40       62.25      1.85 o 
   9   2   7      484.48      491.46      6.56 o 
  10   2   7       13.70       15.83      1.54 o 
  11   2   7       87.87       81.11      5.26 o 
  12   2   7        7.36        2.73      1.34 o 
  13   2   7        2.74       -0.86      1.39 o 
  14   2   7        0.96        0.12      1.67 o 
  15   2   7      332.57      368.90     12.52 o 
  16   2   7        0.01       -1.82      2.00 o 
  17   2   7       16.79       20.48      3.25 o 
 -17   3   7      113.71      140.10      9.17 o 
 -16   3   7        0.10        0.50      4.13 o 
 -15   3   7        0.12       -2.16      2.16 o 
 -14   3   7      190.38      197.73     10.16 o 
 -13   3   7       54.12       53.10      2.23 o 
 -12   3   7        1.44        1.98      0.99 o 
 -11   3   7       97.84       89.75      2.35 o 
 -10   3   7       35.77       25.96      1.36 o 
  -9   3   7      209.81      182.06      4.10 o 
  -8   3   7     1006.13      922.07      9.65 o 
  -7   3   7       33.70       36.34      1.42 o 
  -6   3   7       14.89       12.67      0.83 o 
  -5   3   7      210.15      219.36      3.25 o 
  -4   3   7      172.90      166.56      2.99 o 
  -3   3   7        1.74        2.54      0.43 o 
  -2   3   7      109.72      112.11      2.00 o 
  -1   3   7      218.06      265.69      3.49 o 
   0   3   7      505.05      552.08      7.09 o 
   1   3   7      383.57      397.75      4.82 o 
   2   3   7      120.57      121.92      2.35 o 
   3   3   7       32.69       33.24      1.59 o 
   4   3   7      321.13      293.03      4.80 o 
   5   3   7      776.23      748.25      8.80 o 
   6   3   7       22.35       11.60      0.98 o 
   7   3   7       74.43       70.78      2.17 o 
   8   3   7      218.80      200.81      5.11 o 
   9   3   7       30.78       30.32      1.56 o 
  10   3   7        3.01        1.35      1.00 o 
  11   3   7       88.06      102.37      4.23 o 
  12   3   7       45.63       42.18      2.56 o 
  13   3   7        0.70        0.92      1.51 o 
  14   3   7      119.24      115.43      4.58 o 
  15   3   7       37.63       35.90      5.43 o 
  16   3   7        0.26        2.42      6.26 o 
 -16   4   7       31.12       37.24      6.91 o 
 -15   4   7       12.57       14.48      4.16 o 
 -14   4   7        2.46       -2.57      2.57 o 
 -13   4   7      242.01      254.75      5.95 o 
 -12   4   7       38.97       34.93      2.03 o 
 -11   4   7        3.75        1.78      0.89 o 
 -10   4   7        2.33        1.18      0.79 o 
  -9   4   7        0.06       -0.36      0.67 o 
  -8   4   7       26.17       17.80      1.20 o 
  -7   4   7      380.77      382.91      5.19 o 
  -6   4   7      205.74      199.08      3.53 o 
  -5   4   7      213.45      196.90      3.02 o 
  -4   4   7     1200.51     1158.12     13.87 o 
  -3   4   7      548.19      520.44      6.60 o 
  -2   4   7      100.78      112.62      2.40 o 
  -1   4   7       38.87       46.98      1.30 o 
   0   4   7       10.06        9.63      1.82 o 
   1   4   7      237.74      219.27      4.05 o 
   2   4   7      134.35      144.54      3.08 o 
   3   4   7       38.52       32.30      2.07 o 
   4   4   7      310.98      305.82      5.18 o 
   5   4   7      761.95      718.06      9.81 o 
   6   4   7      679.01      628.43      8.54 o 
   7   4   7       79.35       71.65      2.59 o 
   8   4   7       11.57       10.50      1.34 o 
   9   4   7       61.64       52.09      2.44 o 
  10   4   7        8.24        8.00      1.64 o 
  11   4   7        0.34        0.01      1.28 o 
  12   4   7        0.12        0.51      1.72 o 
  13   4   7       54.92       61.33      9.23 o 
  14   4   7      140.25      149.99     10.94 o 
  15   4   7      109.04      100.53     23.55 o 
  16   4   7        1.20       -0.73      4.94 o 
 -16   5   7       21.97       24.50      7.30 o 
 -15   5   7        0.61       -0.57      3.63 o 
 -14   5   7       80.34       90.68     10.12 o 
 -13   5   7        0.04       -0.77      2.02 o 
 -12   5   7       47.92       55.14      2.59 o 
 -11   5   7       69.08       72.96      2.89 o 
 -10   5   7       23.54       16.97      1.42 o 
  -9   5   7      314.17      287.42      4.48 o 
  -8   5   7       58.16       55.51      1.91 o 
  -7   5   7      580.35      559.97      6.99 o 
  -6   5   7      102.79       94.59      2.18 o 
  -5   5   7        5.05        5.43      0.64 o 
  -4   5   7       99.35      103.06      2.18 o 
  -3   5   7      343.93      343.55      5.07 o 
  -2   5   7      111.05      113.16      2.50 o 
  -1   5   7       90.95       86.61      1.98 o 
   0   5   7      114.34      116.69      2.33 o 
   1   5   7        8.40       10.91      1.12 o 
   2   5   7      373.46      389.05      6.50 o 
   3   5   7       21.37       21.59      1.41 o 
   4   5   7       57.02       60.90      1.93 o 
   5   5   7        1.22        1.49      0.87 o 
   6   5   7      261.52      263.95      4.58 o 
   7   5   7       88.59       83.78      4.06 o 
   8   5   7      160.20      166.81      4.91 o 
   9   5   7       11.90        9.67      1.47 o 
  10   5   7        0.24       -0.83      1.23 o 
  11   5   7       60.02       61.47      4.24 o 
  12   5   7      109.05      111.50      6.31 o 
  13   5   7       34.76       33.24      3.99 o 
  14   5   7       32.40       36.37      8.09 o 
  15   5   7        0.25        0.45      4.27 o 
 -15   6   7       10.89       13.86      2.94 o 
 -14   6   7       67.13       67.64      4.49 o 
 -13   6   7       45.72       48.99      5.37 o 
 -12   6   7       10.49       12.49      1.94 o 
 -11   6   7       39.98       48.99      2.25 o 
 -10   6   7        8.43        6.55      1.25 o 
  -9   6   7      247.21      247.93      4.37 o 
  -8   6   7        7.96        6.52      1.32 o 
  -7   6   7      100.16      101.45      2.60 o 
  -6   6   7       57.60       54.50      1.99 o 
  -5   6   7      319.93      306.88      4.73 o 
  -4   6   7      452.93      442.16      7.40 o 
  -3   6   7      175.58      170.38      4.37 o 
  -2   6   7       15.87       17.66      1.33 o 
  -1   6   7      303.59      307.71      5.48 o 
   0   6   7      747.88      790.12     16.80 o 
   1   6   7      585.75      614.38     10.34 o 
   2   6   7       17.74       16.54      1.92 o 
   3   6   7      114.36      113.26      4.04 o 
   4   6   7        0.93        1.30      1.07 o 
   5   6   7      128.88      117.60      3.33 o 
   6   6   7      460.89      432.37      7.01 o 
   7   6   7       12.78       14.73      1.38 o 
   8   6   7       10.37        7.98      1.36 o 
   9   6   7       87.90       89.58      3.17 o 
  10   6   7       78.77       78.54      3.25 o 
  11   6   7        7.15        4.17      1.69 o 
  12   6   7       23.20       20.58      2.80 o 
  13   6   7        0.00        1.02      2.22 o 
  14   6   7        1.23        6.58      3.22 o 
 -14   7   7       31.68       35.06      4.28 o 
 -13   7   7       66.75       82.05      5.53 o 
 -12   7   7       67.86       81.25      5.23 o 
 -11   7   7      111.18      126.96      8.38 o 
 -10   7   7        6.19        5.06      1.56 o 
  -9   7   7        1.70        3.14      1.18 o 
  -8   7   7      221.36      212.90      4.85 o 
  -7   7   7       18.67       19.35      1.56 o 
  -6   7   7        5.59        6.00      1.15 o 
  -5   7   7        0.23       -0.60      0.97 o 
  -4   7   7       40.88       43.68      2.10 o 
  -3   7   7      130.78      135.14      3.36 o 
  -2   7   7      115.81      125.54      6.44 o 
  -1   7   7        5.45        4.05      1.10 o 
   0   7   7       94.19       96.92      3.34 o 
   1   7   7      579.77      582.59     10.08 o 
   2   7   7       67.38       68.36      3.75 o 
   3   7   7        2.19        0.96      1.13 o 
   4   7   7        3.75        1.87      1.28 o 
   5   7   7       57.94       61.11      2.74 o 
   6   7   7       37.63       33.33      2.23 o 
   7   7   7        2.62        2.45      1.75 o 
   8   7   7       15.11       13.10      1.95 o 
   9   7   7      117.88      135.93      5.52 o 
  10   7   7       97.87      100.59      4.77 o 
  11   7   7       62.81       58.25      5.81 o 
  12   7   7       23.07       24.31      3.48 o 
  13   7   7        2.55        2.99      2.55 o 
  14   7   7       18.39       18.95      3.38 o 
 -13   8   7        7.01        4.80      3.98 o 
 -12   8   7        8.50       14.49      6.12 o 
 -11   8   7       31.10       29.63      4.41 o 
 -10   8   7       91.19       93.02      6.76 o 
  -9   8   7       35.35       34.19      3.31 o 
  -8   8   7       13.96       15.03      1.76 o 
  -7   8   7       60.99       64.29      3.34 o 
  -6   8   7       25.88       27.76      2.39 o 
  -5   8   7       13.37       17.38      1.66 o 
  -4   8   7       30.15       29.65      2.34 o 
  -3   8   7       53.24       58.11      3.65 o 
  -2   8   7       19.40       21.86      1.81 o 
  -1   8   7       66.67       67.14      3.42 o 
   0   8   7      275.44      288.36      5.94 o 
   1   8   7      431.64      425.12      7.96 o 
   2   8   7      133.92      133.01      5.46 o 
   3   8   7       55.81       49.13      3.79 o 
   4   8   7      157.71      151.08      4.34 o 
   5   8   7       33.48       36.73      2.34 o 
   6   8   7       64.72       60.22      3.60 o 
   7   8   7        8.96        6.24      1.73 o 
   8   8   7       48.68       53.82      4.28 o 
   9   8   7       49.68       60.12      5.22 o 
  10   8   7       67.76       55.60      8.95 o 
  11   8   7      294.08      304.20     11.35 o 
  12   8   7       33.39       40.70      5.16 o 
 -12   9   7      178.89      182.51     14.76 o 
 -11   9   7       24.13       26.24      6.69 o 
 -10   9   7       10.18        8.53      3.26 o 
  -9   9   7        1.00       -2.21      2.21 o 
  -8   9   7        0.34        0.92      2.27 o 
  -7   9   7        7.55        5.78      2.29 o 
  -6   9   7       14.32       16.23      2.28 o 
  -5   9   7       23.40       28.24      2.69 o 
  -4   9   7        1.97        2.41      1.44 o 
  -3   9   7      103.83      102.03      5.38 o 
  -2   9   7        8.93        6.62      1.63 o 
  -1   9   7       20.51       20.14      2.01 o 
   0   9   7        8.00        8.82      3.79 o 
   1   9   7        1.97        5.75      2.15 o 
   2   9   7      153.23      149.89      6.57 o 
   3   9   7       14.11       12.43      2.36 o 
   4   9   7        1.02        2.62      1.51 o 
   5   9   7       17.13       16.54      2.04 o 
   6   9   7        1.70       -1.15      1.89 o 
   7   9   7        8.24        7.88      4.82 o 
   8   9   7        0.26        0.09      2.46 o 
   9   9   7       33.08       27.91      4.01 o 
  10   9   7        3.34        2.47      3.14 o 
  11   9   7       58.46       68.19      6.18 o 
 -10  10   7        3.60        2.05      3.26 o 
  -9  10   7       78.85       92.65      8.55 o 
  -8  10   7        0.05        1.80      2.51 o 
  -7  10   7        1.77        1.90      2.38 o 
  -6  10   7       18.75       17.46      2.85 o 
  -5  10   7        0.12        2.18      2.30 o 
  -4  10   7        0.49        0.60      1.97 o 
  -3  10   7       20.91       16.99      2.39 o 
  -2  10   7       25.96       29.24      2.58 o 
  -1  10   7        2.06        3.05      2.29 o 
   0  10   7      198.97      217.43      8.44 o 
   1  10   7      104.47      108.56     10.54 o 
   2  10   7        5.88        1.47      2.53 o 
   3  10   7       14.55       13.18      2.38 o 
   4  10   7        0.17        3.24      2.18 o 
   5  10   7        9.12       11.56      3.80 o 
   6  10   7        1.92        2.02      2.52 o 
   7  10   7       12.29       15.75      3.36 o 
   8  10   7        2.09        7.33      3.18 o 
   9  10   7        3.50       -0.77      4.24 o 
  -7  11   7        2.28        4.90      3.03 o 
  -6  11   7       11.69       12.49      6.41 o 
  -5  11   7       11.80       12.36      2.94 o 
  -4  11   7        2.73        1.15      2.33 o 
  -3  11   7        4.04        5.30      3.51 o 
  -2  11   7        4.08        4.77      5.37 o 
  -1  11   7       28.89       29.74      2.93 o 
   0  11   7       82.61       87.43      4.33 o 
   1  11   7       11.94        8.94      4.05 o 
   2  11   7       25.90       26.75      6.53 o 
   3  11   7        0.00       -1.54      2.95 o 
   4  11   7       21.73       24.51      6.85 o 
   5  11   7       18.40       14.08      4.93 o 
   6  11   7       26.51       29.86      4.83 o 
   7  11   7        0.60        0.54      3.05 o 
  -2  12   7        3.00        1.58      3.91 o 
  -1  12   7       11.29        8.55      4.14 o 
   0  12   7        2.07        2.90      3.50 o 
   1  12   7       48.16       46.15      5.59 o 
   2  12   7        0.81        1.47      3.75 o 
 -17   0   8      210.89      204.22      9.87 o 
 -16   0   8       18.91       16.29      3.28 o 
 -15   0   8      274.40      287.08     12.36 o 
 -14   0   8       11.07       12.84      2.08 o 
 -13   0   8      133.05      137.19      4.78 o 
 -12   0   8       21.67       16.22      3.01 o 
 -11   0   8       52.45       60.40      2.76 o 
 -10   0   8      289.75      292.65      5.83 o 
  -9   0   8     1436.61     1366.05     18.66 o 
  -8   0   8      274.33      311.02      5.00 o 
  -7   0   8        0.34        1.06      0.66 o 
  -6   0   8        4.05        2.73      0.81 o 
  -5   0   8      574.78      594.86      9.59 o 
  -4   0   8      510.22      618.26      8.88 o 
  -3   0   8       85.47      123.40      3.36 o 
  -2   0   8     1724.42     1826.76     23.71 o 
  -1   0   8      459.76      539.22      8.83 o 
   0   0   8     4532.61     4990.76     78.75 o 
   1   0   8      805.15      860.64     14.61 o 
   2   0   8        0.01        1.98      0.64 o 
   3   0   8      114.81      132.30      2.92 o 
   4   0   8     1068.11     1166.43     14.86 o 
   5   0   8        5.39        5.54      0.85 o 
   6   0   8      152.62      176.01      3.95 o 
   7   0   8      850.58      818.13     13.70 o 
   8   0   8      463.42      481.92     10.73 o 
   9   0   8      123.61      114.49      5.04 o 
  10   0   8       91.53      117.07      7.84 o 
  11   0   8      207.06      211.74      7.23 o 
  12   0   8        2.33        0.14      1.84 o 
  13   0   8        1.42        0.33      2.41 o 
  14   0   8       29.59       29.73     16.97 o 
  15   0   8       16.57       12.76      6.61 o 
  16   0   8      144.26      159.26      9.50 o 
  17   0   8        3.55       -2.71      7.30 o 
 -17   1   8       48.93       53.31      7.52 o 
 -16   1   8        0.01       -1.81      1.81 o 
 -15   1   8       56.02       60.41      4.50 o 
 -14   1   8       16.72       14.66      2.02 o 
 -13   1   8        0.49       -1.02      1.02 o 
 -12   1   8       92.81       85.40      2.77 o 
 -11   1   8      146.14      137.54      2.80 o 
 -10   1   8      114.72      114.82      3.56 o 
  -9   1   8       17.06       16.96      1.21 o 
  -8   1   8       15.24       17.00      1.27 o 
  -7   1   8      272.55      241.47      3.01 o 
  -6   1   8      115.01       99.34      2.16 o 
  -5   1   8      159.24      172.44      2.40 o 
  -4   1   8       24.07       25.22      1.07 o 
  -3   1   8     1466.45     1573.97     13.79 o 
  -2   1   8        9.11       11.84      0.68 o 
  -1   1   8       48.80       54.78      1.38 o 
   0   1   8       99.59       96.94      1.88 o 
   1   1   8      250.00      268.14      3.86 o 
   2   1   8       95.86       98.29      1.74 o 
   3   1   8        9.12        7.66      0.56 o 
   4   1   8       48.21       38.81      1.10 o 
   5   1   8        2.06        3.09      0.56 o 
   6   1   8       52.40       55.67      1.51 o 
   7   1   8        3.15        4.06      0.71 o 
   8   1   8        8.17        6.57      0.94 o 
   9   1   8       90.74       97.76      2.90 o 
  10   1   8        0.93       -0.99      1.00 o 
  11   1   8        2.85        3.43      1.32 o 
  12   1   8       89.55       87.66      3.94 o 
  13   1   8       27.78       24.76      2.33 o 
  14   1   8        0.63        2.42      2.04 o 
  15   1   8        5.73        5.88      2.76 o 
  16   1   8       71.11       68.58      4.41 o 
 -17   2   8      182.41      198.79      6.35 o 
 -16   2   8       12.31       12.10      2.18 o 
 -15   2   8        4.47        3.78      1.84 o 
 -14   2   8       97.16      100.38      3.90 o 
 -13   2   8       13.81       12.56      1.41 o 
 -12   2   8       57.40       59.27      2.40 o 
 -11   2   8       33.01       35.94      1.67 o 
 -10   2   8      124.75      115.87      2.60 o 
  -9   2   8        0.13        0.76      0.66 o 
  -8   2   8      170.35      169.49      2.70 o 
  -7   2   8      190.86      208.73      2.97 o 
  -6   2   8      110.31      109.90      1.95 o 
  -5   2   8        6.54        4.24      0.65 o 
  -4   2   8      506.50      589.08      6.14 o 
  -3   2   8      146.76      180.67      2.53 o 
  -2   2   8      200.80      204.78      2.81 o 
  -1   2   8     1072.34     1115.30     12.66 o 
   0   2   8        5.83        7.10      0.64 o 
   1   2   8       74.40       81.34      2.33 o 
   2   2   8      125.90      122.60      2.49 o 
   3   2   8       46.07       69.31      1.54 o 
   4   2   8       21.15       33.54      1.61 o 
   5   2   8      386.93      384.35      5.17 o 
   6   2   8      226.07      241.61      3.57 o 
   7   2   8      567.14      528.74      6.53 o 
   8   2   8      276.69      265.23      4.00 o 
   9   2   8       68.57       80.03      2.46 o 
  10   2   8        2.29       -1.01      1.01 o 
  11   2   8      190.08      188.26      5.97 o 
  12   2   8        5.94        4.92      1.47 o 
  13   2   8       78.60       93.23      5.64 o 
  14   2   8       26.98       24.00      2.48 o 
  15   2   8        0.11       -1.58      2.53 o 
  16   2   8       25.88       23.78      2.77 o 
 -17   3   8       70.75       82.84      7.25 o 
 -16   3   8       19.28       18.51      3.58 o 
 -15   3   8        3.84        3.74      2.26 o 
 -14   3   8       93.94       95.35      5.39 o 
 -13   3   8      192.30      191.01      4.20 o 
 -12   3   8       97.62       97.67      3.37 o 
 -11   3   8        1.62        2.77      0.87 o 
 -10   3   8        3.93        3.85      0.87 o 
  -9   3   8      560.47      560.47      6.52 o 
  -8   3   8       81.80       66.66      1.73 o 
  -7   3   8       33.56       35.04      1.19 o 
  -6   3   8      621.07      618.66      7.07 o 
  -5   3   8      160.94      166.85      2.56 o 
  -4   3   8      312.64      323.90      4.48 o 
  -3   3   8        0.66        0.20      0.41 o 
  -2   3   8      692.35      656.61      9.67 o 
  -1   3   8      133.13      162.23      2.66 o 
   0   3   8       72.21       71.24      2.64 o 
   1   3   8       52.94       54.27      1.43 o 
   2   3   8      598.24      651.46      8.80 o 
   3   3   8      287.80      297.04      6.30 o 
   4   3   8        5.76       10.11      1.15 o 
   5   3   8        1.69        1.47      0.58 o 
   6   3   8      154.86      146.50      2.66 o 
   7   3   8      308.47      319.91      5.69 o 
   8   3   8      101.28      102.09      2.59 o 
   9   3   8      454.06      421.24      6.52 o 
  10   3   8       14.79       14.43      1.39 o 
  11   3   8      108.06      100.41      3.41 o 
  12   3   8       16.03       15.36      1.95 o 
  13   3   8      131.57      131.93      4.87 o 
  14   3   8       31.92       26.11      3.01 o 
  15   3   8       12.16        9.61      5.39 o 
  16   3   8       44.18       37.48      7.58 o 
 -16   4   8       18.70        7.62      5.06 o 
 -15   4   8        0.61       -2.89      3.31 o 
 -14   4   8        0.55        0.10      2.61 o 
 -13   4   8       10.28        7.58      1.95 o 
 -12   4   8        0.76       -0.15      1.26 o 
 -11   4   8        0.70        1.23      0.90 o 
 -10   4   8       28.03       31.23      2.30 o 
  -9   4   8       79.20       71.00      2.00 o 
  -8   4   8      720.66      688.39      7.98 o 
  -7   4   8       25.41       28.10      1.42 o 
  -6   4   8       13.99       10.14      1.21 o 
  -5   4   8      361.07      322.51      4.54 o 
  -4   4   8     1079.28     1063.54     12.08 o 
  -3   4   8        2.49        2.14      0.59 o 
  -2   4   8        1.07       -0.11      0.50 o 
  -1   4   8        7.09        2.63      0.69 o 
   0   4   8       42.35       28.50      6.65 o 
   1   4   8     1044.92     1039.80     15.30 o 
   2   4   8        2.08        0.98      0.65 o 
   3   4   8       15.69       16.22      1.22 o 
   4   4   8      589.90      584.87      8.69 o 
   5   4   8     1410.50     1352.85     17.91 o 
   6   4   8       97.59       94.07      2.83 o 
   7   4   8      102.95       93.33      3.64 o 
   8   4   8      226.66      243.87      5.44 o 
   9   4   8        2.39        1.80      1.27 o 
  10   4   8        2.69        4.82      1.50 o 
  11   4   8       25.14       24.80      2.31 o 
  12   4   8        8.42        7.13      2.32 o 
  13   4   8       77.82       81.77      7.06 o 
  14   4   8        3.04       -4.03      4.03 o 
  15   4   8       20.89       12.92      7.44 o 
  16   4   8        2.62        3.84      5.20 o 
 -16   5   8        2.06        3.10      4.26 o 
 -15   5   8        6.22       10.40      4.33 o 
 -14   5   8        0.08        0.27      2.53 o 
 -13   5   8       46.95       58.95      4.25 o 
 -12   5   8      132.02      125.35      4.03 o 
 -11   5   8        0.23        0.17      1.13 o 
 -10   5   8       40.74       42.45      1.92 o 
  -9   5   8      180.14      174.48      3.42 o 
  -8   5   8      134.84      130.47      2.84 o 
  -7   5   8        0.06        0.56      0.78 o 
  -6   5   8      142.84      142.19      3.32 o 
  -5   5   8        0.94        0.18      0.62 o 
  -4   5   8        9.03       12.06      1.00 o 
  -3   5   8      188.27      177.71      3.46 o 
  -2   5   8       24.00       22.03      1.69 o 
  -1   5   8      151.72      148.41      3.07 o 
   0   5   8       47.08       49.08      1.88 o 
   1   5   8      128.93      139.60      3.28 o 
   2   5   8       62.41       66.12      3.28 o 
   3   5   8       11.30       10.36      0.90 o 
   4   5   8       37.67       41.26      1.79 o 
   5   5   8       61.09       70.27      2.54 o 
   6   5   8       12.24       11.50      1.25 o 
   7   5   8       43.37       39.42      2.09 o 
   8   5   8       25.96       22.73      1.77 o 
   9   5   8      147.71      166.67      4.69 o 
  10   5   8      154.37      171.86      4.73 o 
  11   5   8        3.58        3.12      1.58 o 
  12   5   8        6.91        4.54      2.33 o 
  13   5   8        0.68       -2.19      3.05 o 
  14   5   8      178.01      184.60     11.60 o 
  15   5   8        1.59       -1.76      4.19 o 
 -15   6   8       40.62       39.71      3.94 o 
 -14   6   8        0.51        3.67      2.42 o 
 -13   6   8       23.18       21.35      2.51 o 
 -12   6   8        4.37        4.04      1.70 o 
 -11   6   8       54.05       54.56      2.83 o 
 -10   6   8       23.92       23.11      1.74 o 
  -9   6   8      109.27      104.94      2.96 o 
  -8   6   8       64.20       63.45      2.50 o 
  -7   6   8        0.43        1.26      0.94 o 
  -6   6   8       63.78       59.54      2.41 o 
  -5   6   8      383.23      372.78      5.54 o 
  -4   6   8       91.46       96.61      2.69 o 
  -3   6   8      105.66      105.45      2.58 o 
  -2   6   8        1.86        1.07      0.82 o 
  -1   6   8      239.71      227.00      4.89 o 
   0   6   8      432.02      427.63      9.06 o 
   1   6   8       87.40       91.80      3.45 o 
   2   6   8      398.54      390.35      7.46 o 
   3   6   8       23.50       19.70      1.38 o 
   4   6   8      215.55      223.01      4.70 o 
   5   6   8      374.21      375.62      6.95 o 
   6   6   8        9.82        4.91      1.20 o 
   7   6   8       30.67       32.04      1.84 o 
   8   6   8      100.04      105.25      3.83 o 
   9   6   8      249.63      259.45      5.32 o 
  10   6   8        9.65        8.44      1.78 o 
  11   6   8       34.36       32.43      2.54 o 
  12   6   8      170.17      190.01      9.08 o 
  13   6   8        8.16        9.61      2.57 o 
  14   6   8       12.29       16.73      6.14 o 
 -14   7   8       19.41       20.96      3.70 o 
 -13   7   8      265.08      274.82      9.58 o 
 -12   7   8        4.25        7.22      2.65 o 
 -11   7   8        0.13       -0.84      2.01 o 
 -10   7   8       60.31       62.63      3.09 o 
  -9   7   8        1.59        1.57      1.29 o 
  -8   7   8        7.30        6.52      1.27 o 
  -7   7   8        5.67        7.87      1.32 o 
  -6   7   8        0.12        1.63      1.19 o 
  -5   7   8        2.12        0.19      1.09 o 
  -4   7   8      176.76      167.97      3.96 o 
  -3   7   8       63.28       63.86      2.46 o 
  -2   7   8       12.84       11.87      1.56 o 
  -1   7   8      208.06      200.19     10.24 o 
   0   7   8       35.11       33.13      2.12 o 
   1   7   8       43.75       52.08      2.51 o 
   2   7   8      128.39      125.33      3.83 o 
   3   7   8        1.92        0.69      1.51 o 
   4   7   8       52.10       49.66      3.67 o 
   5   7   8      378.64      380.38      7.08 o 
   6   7   8       39.56       36.94      3.19 o 
   7   7   8       76.73       79.42      5.05 o 
   8   7   8      113.38      112.46      4.61 o 
   9   7   8        0.06       -0.20      1.42 o 
  10   7   8       22.18       14.89      3.03 o 
  11   7   8       16.00       18.34      3.56 o 
  12   7   8       10.14        7.85      2.66 o 
  13   7   8       20.42       15.70      3.15 o 
 -13   8   8        0.20       -2.13      3.66 o 
 -12   8   8        2.63       11.89      3.94 o 
 -11   8   8        8.91       10.08      3.59 o 
 -10   8   8        8.91        8.45      5.97 o 
  -9   8   8       50.27       53.19      4.90 o 
  -8   8   8        0.13        1.06      1.72 o 
  -7   8   8        7.01        8.54      1.62 o 
  -6   8   8       20.65       21.40      2.35 o 
  -5   8   8       65.37       65.02      2.79 o 
  -4   8   8       45.90       46.72      2.53 o 
  -3   8   8        3.49        5.71      1.59 o 
  -2   8   8       25.47       21.04      2.20 o 
  -1   8   8       25.97       23.03      2.76 o 
   0   8   8      373.71      381.38      7.51 o 
   1   8   8       35.52       32.78      2.88 o 
   2   8   8        6.78        3.89      1.47 o 
   3   8   8        0.56        0.77      1.34 o 
   4   8   8       13.00       11.80      1.88 o 
   5   8   8        3.86        4.59      1.51 o 
   6   8   8        6.36        3.90      1.90 o 
   7   8   8        1.25       -0.56      2.51 o 
   8   8   8       26.95       23.32      3.15 o 
   9   8   8      216.90      242.04      9.64 o 
  10   8   8        4.42        6.02      3.06 o 
  11   8   8        3.37        4.12      3.51 o 
  12   8   8        3.00        4.54      3.70 o 
 -11   9   8        1.27       -0.17      2.90 o 
 -10   9   8      143.52      142.76      8.76 o 
  -9   9   8       30.58       37.63      4.51 o 
  -8   9   8        0.25        1.49      2.49 o 
  -7   9   8       14.68       11.45      2.46 o 
  -6   9   8        3.00        2.73      1.73 o 
  -5   9   8       15.44       16.08      2.41 o 
  -4   9   8        9.41        8.13      2.64 o 
  -3   9   8      115.11      122.66      3.89 o 
  -2   9   8        9.28        8.40      1.82 o 
  -1   9   8       91.67       89.56      4.97 o 
   0   9   8      132.44      122.26      4.44 o 
   1   9   8        0.25       -0.66      1.97 o 
   2   9   8        0.01        2.53      1.66 o 
   3   9   8       11.51        9.76      1.64 o 
   4   9   8        0.12        0.35      1.46 o 
   5   9   8      137.51      137.89      5.14 o 
   6   9   8        1.11        0.71      1.87 o 
   7   9   8        1.36       -2.65      2.65 o 
   8   9   8        9.60       12.87      3.35 o 
   9   9   8        2.41       -2.39      2.74 o 
  10   9   8        1.55        8.60      4.66 o 
  11   9   8        0.28        1.19      4.15 o 
  -9  10   8        0.61       -0.46      2.95 o 
  -8  10   8        0.28       -2.55      2.55 o 
  -7  10   8       14.06       12.22      2.88 o 
  -6  10   8        0.06        3.16      2.59 o 
  -5  10   8        0.49        1.71      2.24 o 
  -4  10   8        0.00        1.67      1.90 o 
  -3  10   8      105.49      118.51      9.41 o 
  -2  10   8        0.17       -1.77      1.77 o 
  -1  10   8       41.95       45.43      5.17 o 
   0  10   8        0.55        1.95      2.23 o 
   1  10   8       14.76       12.39      3.26 o 
   2  10   8        0.09       -1.78      3.46 o 
   3  10   8        9.72       10.57      2.52 o 
   4  10   8        7.82        5.28      2.52 o 
   5  10   8       36.17       37.02      4.20 o 
   6  10   8        7.97       10.69      3.05 o 
   7  10   8        5.15        8.33      3.08 o 
   8  10   8        4.05        0.13      4.57 o 
   9  10   8        0.30        0.36      3.49 o 
  -7  11   8        0.51        3.80      2.99 o 
  -6  11   8       13.62       14.05      3.28 o 
  -5  11   8        1.36        1.73      2.87 o 
  -4  11   8       10.12        7.08      2.80 o 
  -3  11   8        0.29        2.01      2.27 o 
  -2  11   8       17.96       14.64      3.77 o 
  -1  11   8        1.32       -2.04      2.09 o 
   0  11   8       96.31       98.53      5.13 o 
   1  11   8        5.28        3.28      2.40 o 
   2  11   8       22.45       20.04      5.00 o 
   3  11   8        5.95        7.59      2.90 o 
   4  11   8       10.88       11.03      3.95 o 
   5  11   8        0.09        0.43      2.76 o 
   6  11   8        0.56        0.71      2.90 o 
 -17   1   9        0.01       -0.40      2.16 o 
 -16   1   9        0.18        2.10      1.90 o 
 -15   1   9       69.52       69.51      4.29 o 
 -14   1   9      250.72      271.45      5.99 o 
 -13   1   9      267.44      291.31      5.14 o 
 -12   1   9      250.56      250.37      4.76 o 
 -11   1   9        5.00        6.69      1.07 o 
 -10   1   9        0.27       -0.53      0.74 o 
  -9   1   9      130.44       93.79      2.40 o 
  -8   1   9      618.52      501.12      5.84 o 
  -7   1   9        0.54        0.10      0.52 o 
  -6   1   9       32.63       34.86      1.07 o 
  -5   1   9      454.55      437.51      4.54 o 
  -4   1   9       27.71       27.04      1.05 o 
  -3   1   9      827.34      930.63      8.59 o 
  -2   1   9     1075.22     1235.88     12.45 o 
  -1   1   9        3.35       -0.05      0.42 o 
   0   1   9      129.99      169.04      2.55 o 
   1   1   9      543.01      633.64      7.31 o 
   2   1   9      113.73      127.80      2.09 o 
   3   1   9      126.93      115.20      1.75 o 
   4   1   9       72.93       76.32      1.86 o 
   5   1   9      638.47      631.03      6.77 o 
   6   1   9       17.11       21.01      1.04 o 
   7   1   9      259.43      241.14      3.62 o 
   8   1   9       48.28       48.13      2.84 o 
   9   1   9      238.43      235.16      5.02 o 
  10   1   9      110.96       92.10      3.78 o 
  11   1   9       18.81       24.21      2.52 o 
  12   1   9        4.27        3.81      1.87 o 
  13   1   9        5.89        4.63      2.00 o 
  14   1   9      380.72      394.01     10.07 o 
  15   1   9       47.41       56.76      5.90 o 
  16   1   9        0.13        3.82      2.41 o 
 -17   2   9        8.06        1.70      2.55 o 
 -16   2   9        0.51        0.23      1.83 o 
 -15   2   9        3.23        1.18      1.73 o 
 -14   2   9       12.67       13.66      1.91 o 
 -13   2   9       28.81       28.91      1.83 o 
 -12   2   9       15.64       12.03      1.31 o 
 -11   2   9        7.89        4.03      1.01 o 
 -10   2   9      183.03      181.50      3.25 o 
  -9   2   9       31.61       34.87      1.65 o 
  -8   2   9      113.75       94.91      2.95 o 
  -7   2   9       25.36       39.77      1.33 o 
  -6   2   9       27.82       29.43      1.16 o 
  -5   2   9        6.27        2.83      0.51 o 
  -4   2   9     1864.80     1838.43     18.84 o 
  -3   2   9       21.63       13.04      0.74 o 
  -2   2   9      220.09      248.31      4.52 o 
  -1   2   9        2.49        1.66      0.52 o 
   0   2   9     1563.58     1671.56     18.70 o 
   1   2   9      434.22      468.66      6.22 o 
   2   2   9       32.49       42.35      1.27 o 
   3   2   9      204.50      236.84      3.69 o 
   4   2   9       76.45       69.54      1.97 o 
   5   2   9     1100.00     1089.03     11.86 o 
   6   2   9      879.91      824.73      9.39 o 
   7   2   9        0.14       -0.45      0.73 o 
   8   2   9      110.72      117.03      2.96 o 
   9   2   9        0.18       -0.66      0.99 o 
  10   2   9        0.19        0.30      1.15 o 
  11   2   9        0.54        0.84      1.26 o 
  12   2   9        5.94        2.50      1.42 o 
  13   2   9       12.45       11.78      1.89 o 
  14   2   9        6.25        7.73      2.06 o 
  15   2   9       59.00       58.65      5.66 o 
  16   2   9       11.08       13.20      2.85 o 
 -17   3   9       35.93       39.77      5.76 o 
 -16   3   9       38.22       37.21      3.83 o 
 -15   3   9        9.37       11.00      3.00 o 
 -14   3   9        0.46       -0.75      2.11 o 
 -13   3   9      118.78      116.68      3.95 o 
 -12   3   9        0.43       -0.58      0.88 o 
 -11   3   9        7.97        6.63      1.11 o 
 -10   3   9      127.01      124.05      2.59 o 
  -9   3   9      315.65      289.01      4.11 o 
  -8   3   9       96.07       77.76      2.03 o 
  -7   3   9        3.65        0.97      0.58 o 
  -6   3   9      175.56      187.65      3.04 o 
  -5   3   9       83.87       92.67      1.96 o 
  -4   3   9       77.02       84.83      1.88 o 
  -3   3   9      553.87      600.91      8.10 o 
  -2   3   9      773.94      749.40     10.34 o 
  -1   3   9      279.28      271.71      4.13 o 
   0   3   9      344.99      363.06      5.32 o 
   1   3   9      451.08      484.47      6.51 o 
   2   3   9       75.51       75.47      2.19 o 
   3   3   9       36.19       39.44      1.58 o 
   4   3   9        3.47        2.49      0.59 o 
   5   3   9       46.11       42.49      1.45 o 
   6   3   9      366.05      351.15      5.00 o 
   7   3   9       14.88       12.73      1.67 o 
   8   3   9       66.95       72.30      2.18 o 
   9   3   9        2.98        1.80      1.03 o 
  10   3   9       18.37       12.22      1.91 o 
  11   3   9       14.59       16.53      1.80 o 
  12   3   9       12.11       12.92      1.85 o 
  13   3   9        2.72        2.95      2.74 o 
  14   3   9        8.16        4.22      2.76 o 
  15   3   9        3.35       -3.10      5.09 o 
  16   3   9        0.58        2.98      4.01 o 
 -16   4   9      195.88      200.55     30.01 o 
 -15   4   9        9.93        6.62      4.64 o 
 -14   4   9       16.86       13.84      4.41 o 
 -13   4   9        6.57        5.76      2.11 o 
 -12   4   9      283.82      295.48      5.42 o 
 -11   4   9      203.50      200.66      3.94 o 
 -10   4   9       57.00       58.64      1.95 o 
  -9   4   9        0.28        0.41      0.76 o 
  -8   4   9      281.35      270.00      3.84 o 
  -7   4   9      498.80      503.64      6.11 o 
  -6   4   9      628.62      622.12      7.87 o 
  -5   4   9      156.68      153.82      2.83 o 
  -4   4   9      193.23      198.51      3.22 o 
  -3   4   9     1015.04      960.69     12.13 o 
  -2   4   9      314.00      322.95      5.07 o 
  -1   4   9        3.17        1.28      0.72 o 
   0   4   9       57.72       54.04      1.85 o 
   1   4   9        2.80        2.27      0.80 o 
   2   4   9       34.28       33.11      2.17 o 
   3   4   9      144.52      152.35      3.33 o 
   4   4   9       26.30       28.63      1.90 o 
   5   4   9      524.30      530.31      8.29 o 
   6   4   9      669.67      637.57      9.24 o 
   7   4   9       42.11       47.03      2.25 o 
   8   4   9       33.52       34.20      2.07 o 
   9   4   9       36.71       35.56      2.20 o 
  10   4   9       10.07        8.71      1.99 o 
  11   4   9       97.72      106.40      4.51 o 
  12   4   9       47.71       45.55      5.49 o 
  13   4   9       15.13        7.90      4.38 o 
  14   4   9        4.46        4.33      5.86 o 
  15   4   9      165.19      189.92     13.13 o 
 -15   5   9       11.28       16.19      5.39 o 
 -14   5   9      338.20      377.50     11.31 o 
 -13   5   9       37.88       38.17      3.66 o 
 -12   5   9      192.43      205.49      4.71 o 
 -11   5   9        1.40       -1.14      1.14 o 
 -10   5   9       39.13       39.78      2.09 o 
  -9   5   9        0.01        0.69      0.93 o 
  -8   5   9      321.92      320.85      5.03 o 
  -7   5   9       33.33       28.63      1.81 o 
  -6   5   9       46.26       44.16      2.26 o 
  -5   5   9      207.39      184.12      3.36 o 
  -4   5   9       18.99       20.01      1.21 o 
  -3   5   9      314.09      304.02      4.90 o 
  -2   5   9        1.58        3.07      0.82 o 
  -1   5   9       22.74       23.11      1.31 o 
   0   5   9       28.16       25.23      1.80 o 
   1   5   9      654.07      638.61      9.94 o 
   2   5   9       63.25       56.67      2.90 o 
   3   5   9      128.87      136.00      3.23 o 
   4   5   9        2.13        4.14      0.98 o 
   5   5   9       70.93       70.27      3.57 o 
   6   5   9       62.32       60.63      2.37 o 
   7   5   9       44.32       42.19      2.93 o 
   8   5   9      209.38      212.87      4.77 o 
   9   5   9        4.17        5.70      1.42 o 
  10   5   9        6.18        3.10      1.55 o 
  11   5   9       40.12       38.36      2.83 o 
  12   5   9        7.63        6.63      2.38 o 
  13   5   9       22.46       25.93      6.72 o 
  14   5   9        5.57        7.71      4.55 o 
  15   5   9        0.02       -2.99      4.11 o 
 -15   6   9      119.26      118.22      7.83 o 
 -14   6   9        1.50        2.57      2.40 o 
 -13   6   9       78.24       81.58      6.79 o 
 -12   6   9       13.05       13.32      3.03 o 
 -11   6   9        4.05        3.31      2.33 o 
 -10   6   9        0.03        0.54      1.18 o 
  -9   6   9        2.30        2.75      1.12 o 
  -8   6   9        1.02        0.70      0.92 o 
  -7   6   9      308.89      306.04      5.93 o 
  -6   6   9      316.94      325.97      5.47 o 
  -5   6   9       11.79       13.84      1.32 o 
  -4   6   9      267.75      259.89      5.00 o 
  -3   6   9       42.48       43.55      1.93 o 
  -2   6   9        9.62        9.21      1.25 o 
  -1   6   9       11.35       12.80      1.26 o 
   0   6   9       16.51       13.55      1.33 o 
   1   6   9        6.88        3.80      0.96 o 
   2   6   9      282.20      271.06      6.03 o 
   3   6   9        0.00       -0.48      0.99 o 
   4   6   9        0.78        0.76      1.01 o 
   5   6   9       66.22       69.25      3.58 o 
   6   6   9        9.43        8.54      1.16 o 
   7   6   9       42.96       40.40      2.01 o 
   8   6   9        1.72        2.08      1.24 o 
   9   6   9       93.76       97.13      4.14 o 
  10   6   9        2.98        0.59      1.54 o 
  11   6   9       47.61       55.18      3.47 o 
  12   6   9        5.46       12.65      3.35 o 
  13   6   9        2.03        5.18      2.81 o 
  14   6   9       16.58       14.04      4.32 o 
 -14   7   9       48.35       49.22      7.36 o 
 -13   7   9        8.22        9.02      3.08 o 
 -12   7   9      217.91      232.97      7.98 o 
 -11   7   9        2.41        0.98      2.18 o 
 -10   7   9       48.15       51.05      3.41 o 
  -9   7   9        7.27        4.18      1.38 o 
  -8   7   9      107.27      106.81      4.38 o 
  -7   7   9      131.09      134.19      3.41 o 
  -6   7   9       18.28       13.82      1.74 o 
  -5   7   9       15.65       18.23      1.64 o 
  -4   7   9       80.70       86.85      3.85 o 
  -3   7   9      281.11      286.68      6.21 o 
  -2   7   9       39.73       45.02      2.65 o 
  -1   7   9      130.18      125.98      4.84 o 
   0   7   9        2.15        4.14      1.26 o 
   1   7   9       36.80       33.47      2.16 o 
   2   7   9      321.73      326.23      6.88 o 
   3   7   9       17.22       12.54      1.65 o 
   4   7   9      118.96      133.60      3.97 o 
   5   7   9        0.90        3.39      1.54 o 
   6   7   9       22.12       25.65      2.15 o 
   7   7   9       41.65       40.23      2.74 o 
   8   7   9       11.11        9.91      1.58 o 
   9   7   9        4.65        0.52      2.15 o 
  10   7   9       48.78       44.57      3.56 o 
  11   7   9       77.84       94.31      7.18 o 
  12   7   9       18.81       16.79      3.05 o 
  13   7   9        7.06        5.87      2.92 o 
 -13   8   9       27.96       27.95      5.17 o 
 -12   8   9       13.83        9.69      4.87 o 
 -11   8   9       18.03       17.43      3.90 o 
 -10   8   9       31.98       30.96      4.01 o 
  -9   8   9       18.86        8.89      2.89 o 
  -8   8   9       65.74       74.72      4.98 o 
  -7   8   9       75.05       65.64      3.37 o 
  -6   8   9        5.63        2.03      1.51 o 
  -5   8   9        2.47        2.66      1.43 o 
  -4   8   9       86.66       87.62      4.02 o 
  -3   8   9        0.08       -0.72      1.37 o 
  -2   8   9      138.75      149.53      4.40 o 
  -1   8   9      193.21      194.46      5.13 o 
   0   8   9       45.06       43.27      2.59 o 
   1   8   9      423.38      413.08      9.25 o 
   2   8   9      251.81      248.13      6.54 o 
   3   8   9        0.32       -0.01      2.06 o 
   4   8   9        0.24       -0.89      1.45 o 
   5   8   9       17.20       16.37      1.94 o 
   6   8   9       65.78       64.86      4.92 o 
   7   8   9        2.07        0.68      2.80 o 
   8   8   9       32.47       23.20      3.66 o 
   9   8   9       26.07       18.92      3.66 o 
  10   8   9      102.73      105.88      8.69 o 
  11   8   9        4.23        5.97      3.42 o 
  12   8   9       39.43       42.50      5.30 o 
 -11   9   9       18.01       15.51      5.24 o 
 -10   9   9        0.07        2.31      3.09 o 
  -9   9   9       65.45       61.15     21.21 o 
  -8   9   9        1.00       -1.06      2.27 o 
  -7   9   9       57.97       66.38      5.01 o 
  -6   9   9        1.18       -1.06      1.95 o 
  -5   9   9       21.06       16.62      2.33 o 
  -4   9   9       13.60       10.83      2.37 o 
  -3   9   9        1.47        4.54      1.55 o 
  -2   9   9       74.24       73.56      6.27 o 
  -1   9   9       10.05       12.43      1.77 o 
   0   9   9      138.12      140.54      4.61 o 
   1   9   9       15.65        8.84      2.95 o 
   2   9   9      192.70      187.93      6.84 o 
   3   9   9      100.29      100.88      5.70 o 
   4   9   9        0.01        0.35      1.77 o 
   5   9   9        0.27       -1.38      1.74 o 
   6   9   9       95.48      114.71      6.08 o 
   7   9   9       29.51       25.30      3.73 o 
   8   9   9        6.08        6.91      3.05 o 
   9   9   9       66.31       71.75      5.92 o 
  10   9   9       46.14       54.21      9.93 o 
  -9  10   9        0.74        1.24      3.04 o 
  -8  10   9        0.35       -2.60      2.65 o 
  -7  10   9       21.63       14.59      7.07 o 
  -6  10   9        6.07        7.36      4.60 o 
  -5  10   9       99.67       96.63      7.23 o 
  -4  10   9       24.20       25.71      3.00 o 
  -3  10   9       14.61       17.57      2.60 o 
  -2  10   9        0.11        0.41      1.96 o 
  -1  10   9        3.32        5.25      2.09 o 
   0  10   9        2.91        0.44      3.25 o 
   1  10   9      201.62      213.22     12.36 o 
   2  10   9      174.95      171.70     14.38 o 
   3  10   9        0.00        0.83      2.22 o 
   4  10   9        5.41        3.42      2.44 o 
   5  10   9        2.11        2.86      2.66 o 
   6  10   9       13.29        9.30      3.28 o 
   7  10   9       11.61        8.16      3.40 o 
   8  10   9        9.50       11.41      3.62 o 
  -6  11   9        0.00        1.93      4.36 o 
  -5  11   9        0.60       -0.19      2.73 o 
  -4  11   9        7.63        7.14      2.78 o 
  -3  11   9       83.71       86.50      5.49 o 
  -2  11   9        3.97        1.21      3.54 o 
  -1  11   9        1.37        1.40      2.42 o 
   0  11   9       16.38       13.51      5.74 o 
   1  11   9        7.08        7.91      2.63 o 
   2  11   9       64.57       72.52     11.28 o 
   3  11   9        0.63       -2.19      2.65 o 
   4  11   9       22.19       21.82      6.95 o 
   5  11   9        0.00       -1.16      2.80 o 
 -17   0  10      124.00      127.79      8.48 o 
 -16   0  10        9.06        9.28      3.69 o 
 -15   0  10       13.36       14.38      5.12 o 
 -14   0  10      178.30      186.13      7.35 o 
 -13   0  10        0.28       -0.74      1.54 o 
 -12   0  10        1.88        0.54      1.32 o 
 -11   0  10        9.80        7.07      1.92 o 
 -10   0  10       36.28       38.66      3.39 o 
  -9   0  10        1.72        1.53      1.03 o 
  -8   0  10      190.23      146.81      4.97 o 
  -7   0  10      480.78      487.93      7.85 o 
  -6   0  10       43.06       44.90      1.75 o 
  -5   0  10     1607.19     1550.51     18.51 o 
  -4   0  10     1039.88     1015.53     13.28 o 
  -3   0  10      125.26      163.62      3.80 o 
  -2   0  10      424.09      464.05      7.10 o 
  -1   0  10     1563.97     1688.28     25.43 o 
   0   0  10      333.29      379.59      6.37 o 
   1   0  10     1347.25     1398.88     19.86 o 
   2   0  10       60.53       57.48      2.03 o 
   3   0  10       36.89       42.32      2.31 o 
   4   0  10     1160.78     1147.73     14.09 o 
   5   0  10     2923.30     2796.93     36.04 o 
   6   0  10      266.23      277.34      6.39 o 
   7   0  10        1.23       -0.89      1.61 o 
   8   0  10      284.59      255.34      9.97 o 
   9   0  10       69.62       64.63      3.61 o 
  10   0  10      230.55      224.06      8.95 o 
  11   0  10       42.11       47.00      4.63 o 
  12   0  10       62.94       62.61      5.48 o 
  13   0  10      102.77      100.10      7.01 o 
  14   0  10      388.97      375.73     20.34 o 
  15   0  10      203.61      209.02      9.92 o 
  16   0  10       35.63       32.46      5.15 o 
 -17   1  10       72.14       73.74      6.76 o 
 -16   1  10       81.19       86.51      4.20 o 
 -15   1  10        9.53        8.26      2.04 o 
 -14   1  10       67.00       65.35      3.65 o 
 -13   1  10       14.34       15.69      1.47 o 
 -12   1  10       17.07       12.77      1.67 o 
 -11   1  10       64.83       67.02      2.21 o 
 -10   1  10       84.45       77.76      2.22 o 
  -9   1  10       10.30        9.75      1.01 o 
  -8   1  10       65.73       61.61      1.71 o 
  -7   1  10       19.43       24.23      1.20 o 
  -6   1  10       48.18       46.50      1.28 o 
  -5   1  10      480.02      460.86      4.84 o 
  -4   1  10      615.13      619.72      5.67 o 
  -3   1  10     1214.74     1224.92     11.04 o 
  -2   1  10      287.38      320.03      3.70 o 
  -1   1  10       33.58       25.53      0.99 o 
   0   1  10       67.57       78.34      1.64 o 
   1   1  10      425.40      467.66      5.48 o 
   2   1  10        5.64       11.95      0.70 o 
   3   1  10       41.56       47.49      1.46 o 
   4   1  10       79.86       75.14      1.75 o 
   5   1  10      818.35      804.04      8.42 o 
   6   1  10      302.76      295.32      4.53 o 
   7   1  10      147.45      136.85      3.71 o 
   8   1  10      203.11      184.95      4.31 o 
   9   1  10        3.47        3.70      1.40 o 
  10   1  10        0.11        1.60      1.22 o 
  11   1  10        5.94        7.79      1.56 o 
  12   1  10        1.79        3.80      1.77 o 
  13   1  10       11.02        7.43      2.09 o 
  14   1  10      103.26      103.33      6.30 o 
  15   1  10        6.10        4.50      2.42 o 
  16   1  10        7.63        7.34      2.60 o 
 -17   2  10       64.66       63.68      4.27 o 
 -16   2  10        0.42        3.22      1.92 o 
 -15   2  10       99.63       96.94      5.75 o 
 -14   2  10        6.83        4.20      2.31 o 
 -13   2  10      228.74      228.65      4.61 o 
 -12   2  10        0.04        1.04      1.06 o 
 -11   2  10       27.17       20.70      1.44 o 
 -10   2  10       19.87       17.15      1.37 o 
  -9   2  10        0.02        0.15      0.72 o 
  -8   2  10      214.67      201.06      3.03 o 
  -7   2  10       29.13       31.42      1.25 o 
  -6   2  10      551.07      540.02      5.92 o 
  -5   2  10       21.14       14.46      0.94 o 
  -4   2  10     2257.17     2204.84     21.59 o 
  -3   2  10      750.40      717.22      8.05 o 
  -2   2  10      731.74      726.74      8.09 o 
  -1   2  10      390.69      413.51      5.17 o 
   0   2  10       19.96       24.85      1.00 o 
   1   2  10      115.70      119.78      2.43 o 
   2   2  10       57.50       65.28      1.62 o 
   3   2  10      143.63      145.69      3.47 o 
   4   2  10      158.08      148.23      3.29 o 
   5   2  10     1211.55     1152.78     12.56 o 
   6   2  10      995.61      938.87     10.60 o 
   7   2  10      363.70      345.73      6.00 o 
   8   2  10        6.35        9.47      1.24 o 
   9   2  10        0.20        0.28      1.10 o 
  10   2  10        5.31        4.60      1.36 o 
  11   2  10       31.52       32.03      3.37 o 
  12   2  10        5.52       10.41      2.61 o 
  13   2  10       19.05       16.21      2.19 o 
  14   2  10      130.34      134.98      5.02 o 
  15   2  10      149.58      152.33      5.44 o 
  16   2  10       45.42       48.14      3.41 o 
 -16   3  10        3.52        2.83      2.66 o 
 -15   3  10       56.01       67.82      7.88 o 
 -14   3  10       66.26       68.77      6.73 o 
 -13   3  10      125.77      139.45      5.16 o 
 -12   3  10        0.02       -0.93      0.93 o 
 -11   3  10        0.42        0.29      0.85 o 
 -10   3  10       15.34       14.71      1.18 o 
  -9   3  10        1.99        1.79      0.74 o 
  -8   3  10       10.57        7.48      1.08 o 
  -7   3  10      272.57      241.24      3.32 o 
  -6   3  10       47.06       38.98      1.57 o 
  -5   3  10        5.38        6.41      0.77 o 
  -4   3  10      556.34      513.60      6.23 o 
  -3   3  10       54.45       40.72      1.37 o 
  -2   3  10       87.33      101.94      2.51 o 
  -1   3  10      116.56      150.38      2.87 o 
   0   3  10        1.07        0.36      0.54 o 
   1   3  10        4.93        8.85      0.82 o 
   2   3  10        0.05        0.04      0.73 o 
   3   3  10        2.96        2.92      0.80 o 
   4   3  10       62.94       63.32      2.85 o 
   5   3  10       69.86       70.46      2.36 o 
   6   3  10        7.06        7.29      0.89 o 
   7   3  10       50.49       50.76      1.88 o 
   8   3  10      139.39      144.49      3.12 o 
   9   3  10       89.25       80.37      2.52 o 
  10   3  10       77.46       83.60      3.15 o 
  11   3  10       21.89       21.36      2.06 o 
  12   3  10       35.05       33.52      2.55 o 
  13   3  10       18.25       18.07      2.26 o 
  14   3  10       74.71       75.73      5.38 o 
  15   3  10       56.06       53.72     10.58 o 
 -16   4  10        0.47        0.66      4.69 o 
 -15   4  10       96.59      121.99     10.12 o 
 -14   4  10      192.92      211.30     10.91 o 
 -13   4  10        8.96        5.28      2.88 o 
 -12   4  10        7.22        5.30      1.44 o 
 -11   4  10       33.42       36.17      1.72 o 
 -10   4  10       35.60       33.78      1.60 o 
  -9   4  10       78.15       78.85      2.17 o 
  -8   4  10       52.27       52.87      2.03 o 
  -7   4  10       22.05       28.08      1.25 o 
  -6   4  10        8.84        6.08      0.96 o 
  -5   4  10      237.24      206.69      3.66 o 
  -4   4  10      274.20      272.15      4.31 o 
  -3   4  10      250.16      252.78      4.40 o 
  -2   4  10       28.60       30.78      1.44 o 
  -1   4  10       10.06       10.38      0.92 o 
   0   4  10      151.15      170.87      3.51 o 
   1   4  10      145.41      161.13      3.66 o 
   2   4  10      110.26      103.46      2.85 o 
   3   4  10        0.00        1.31      0.92 o 
   4   4  10       35.33       36.69      1.94 o 
   5   4  10       58.07       49.51      2.33 o 
   6   4  10      617.48      605.97      9.02 o 
   7   4  10        0.05       -0.32      1.03 o 
   8   4  10      135.85      141.59      4.92 o 
   9   4  10      127.76      134.06      4.68 o 
  10   4  10        0.58        1.05      1.69 o 
  11   4  10       18.49       13.89      2.64 o 
  12   4  10        4.94        8.63      3.70 o 
  13   4  10        8.86        4.24      6.74 o 
  14   4  10       11.25       13.31      7.39 o 
  15   4  10       20.49       20.21      9.97 o 
 -15   5  10       36.99       41.49      5.11 o 
 -14   5  10        0.36        1.78      3.17 o 
 -13   5  10       68.69       67.20      4.55 o 
 -12   5  10      155.86      160.94      5.34 o 
 -11   5  10        0.13        0.17      1.27 o 
 -10   5  10        0.13       -1.07      1.07 o 
  -9   5  10       14.15        6.34      1.26 o 
  -8   5  10        2.87        3.26      1.05 o 
  -7   5  10       38.30       31.33      1.71 o 
  -6   5  10      151.25      156.77      3.27 o 
  -5   5  10      278.73      264.87      4.36 o 
  -4   5  10      134.86      120.56      2.89 o 
  -3   5  10      227.95      202.73      3.78 o 
  -2   5  10      288.49      289.54      5.62 o 
  -1   5  10        2.39        0.47      0.92 o 
   0   5  10        8.65        3.31      0.77 o 
   1   5  10       85.23       60.23      2.11 o 
   2   5  10       11.08       11.66      1.18 o 
   3   5  10       67.91       63.62      2.40 o 
   4   5  10       83.76       84.03      3.48 o 
   5   5  10      135.59      143.04      6.14 o 
   6   5  10       19.90       21.45      2.27 o 
   7   5  10      411.09      419.48      6.76 o 
   8   5  10       12.35       13.14      1.66 o 
   9   5  10       10.82        9.41      1.60 o 
  10   5  10       23.41       26.19      2.27 o 
  11   5  10       92.39       96.81      4.78 o 
  12   5  10       27.64       27.66      4.10 o 
  13   5  10        6.89        4.58      4.10 o 
  14   5  10       99.42      109.54      9.17 o 
 -14   6  10       89.94       90.99      6.39 o 
 -13   6  10       11.95       11.98      3.00 o 
 -12   6  10        0.65       -1.82      1.82 o 
 -11   6  10      115.29      123.03      4.45 o 
 -10   6  10        4.67        2.36      1.26 o 
  -9   6  10      117.01      129.16      3.42 o 
  -8   6  10       33.00       30.08      1.97 o 
  -7   6  10      431.12      455.92      7.63 o 
  -6   6  10       60.92       57.43      2.32 o 
  -5   6  10        2.66        1.62      1.37 o 
  -4   6  10       12.47       11.85      1.32 o 
  -3   6  10       46.30       44.18      2.22 o 
  -2   6  10      209.87      201.73      4.73 o 
  -1   6  10       24.08       24.23      1.76 o 
   0   6  10      264.56      261.80      5.55 o 
   1   6  10        5.82        6.63      1.19 o 
   2   6  10      455.07      435.59      7.64 o 
   3   6  10       16.45       12.97      1.49 o 
   4   6  10      242.12      229.82      5.18 o 
   5   6  10       76.23       75.23      3.19 o 
   6   6  10       74.95       74.95      2.56 o 
   7   6  10        5.55        5.82      1.29 o 
   8   6  10       27.35       23.04      2.49 o 
   9   6  10        2.42        2.30      1.40 o 
  10   6  10       48.43       50.28      3.01 o 
  11   6  10        1.31       -0.76      1.99 o 
  12   6  10        0.00       -0.11      2.21 o 
  13   6  10       16.24       19.10      3.70 o 
  14   6  10        3.48       -3.06      3.59 o 
 -14   7  10        3.92       -0.75      3.43 o 
 -13   7  10       15.91       12.58      3.28 o 
 -12   7  10       74.01       75.16      5.33 o 
 -11   7  10        3.48        5.26      2.40 o 
 -10   7  10        3.88        2.30      2.93 o 
  -9   7  10       75.75       82.23      3.19 o 
  -8   7  10        0.68        1.33      1.20 o 
  -7   7  10       16.17       16.87      1.59 o 
  -6   7  10       36.08       38.55      2.88 o 
  -5   7  10        1.22        0.98      1.27 o 
  -4   7  10      251.56      262.28      7.12 o 
  -3   7  10      106.15      103.38      4.69 o 
  -2   7  10        0.14       -1.08      1.24 o 
  -1   7  10       57.02       53.68      3.01 o 
   0   7  10        2.25        0.63      1.19 o 
   1   7  10       15.40       12.62      1.66 o 
   2   7  10        8.87        8.68      1.87 o 
   3   7  10       73.53       63.18      4.29 o 
   4   7  10        1.03        1.15      1.43 o 
   5   7  10       81.14       82.62      4.26 o 
   6   7  10       10.31        7.18      1.67 o 
   7   7  10       28.84       26.64      1.93 o 
   8   7  10       20.22       21.95      2.73 o 
   9   7  10       72.89       72.01      4.05 o 
  10   7  10       57.60       58.92      4.14 o 
  11   7  10        0.23        1.35      2.34 o 
  12   7  10        5.13        5.18      2.80 o 
  13   7  10        1.57        4.56      2.94 o 
 -12   8  10        5.12        7.97      7.10 o 
 -11   8  10        0.55        2.68      3.16 o 
 -10   8  10        3.81        2.62      2.78 o 
  -9   8  10       24.53       20.11      5.15 o 
  -8   8  10       21.53       19.57      3.42 o 
  -7   8  10       24.15       21.63      2.37 o 
  -6   8  10        8.56        8.32      1.86 o 
  -5   8  10       18.44       17.85      2.31 o 
  -4   8  10        2.49        4.96      1.66 o 
  -3   8  10        7.06        8.24      1.81 o 
  -2   8  10       53.65       51.35      2.83 o 
  -1   8  10        8.85       11.07      1.73 o 
   0   8  10       27.96       26.27      2.72 o 
   1   8  10        0.36        0.04      1.40 o 
   2   8  10       75.35       70.05      4.57 o 
   3   8  10       79.96       81.94      5.18 o 
   4   8  10        4.44        4.27      1.72 o 
   5   8  10        2.09       -0.15      1.47 o 
   6   8  10        1.06        1.61      2.69 o 
   7   8  10        0.87        1.84      3.86 o 
   8   8  10       20.69       18.41      5.32 o 
   9   8  10       37.11       34.66     13.74 o 
  10   8  10       14.83       18.35      3.93 o 
  11   8  10       10.88       12.77      4.03 o 
 -11   9  10        0.31       -2.67      3.17 o 
 -10   9  10        9.11        7.37      3.53 o 
  -9   9  10       32.46       20.02      7.09 o 
  -8   9  10        1.79       -0.45      2.48 o 
  -7   9  10       23.60       18.94      2.96 o 
  -6   9  10        3.51        1.97      2.31 o 
  -5   9  10       25.64       28.04      3.08 o 
  -4   9  10        6.06        5.38      2.41 o 
  -3   9  10        0.02        1.37      1.62 o 
  -2   9  10        1.67        6.53      1.72 o 
  -1   9  10       13.83       12.26      1.88 o 
   0   9  10        0.05       -1.04      1.84 o 
   1   9  10       12.06       11.41      1.99 o 
   2   9  10        4.69        3.86      1.71 o 
   3   9  10       24.73       22.33      2.73 o 
   4   9  10        3.51        4.66      1.94 o 
   5   9  10       47.26       47.72      4.03 o 
   6   9  10       10.57       12.43      2.85 o 
   7   9  10       11.11       11.57      4.56 o 
   8   9  10       20.50       17.74      3.72 o 
   9   9  10      100.62      123.76      7.76 o 
  10   9  10       23.13       22.36      4.25 o 
  -9  10  10       24.27       23.19      4.28 o 
  -8  10  10        0.78        2.54      2.99 o 
  -7  10  10        4.84        0.61      2.83 o 
  -6  10  10        0.05        0.12      2.42 o 
  -5  10  10        6.28        7.58      2.49 o 
  -4  10  10        4.44        1.26      2.22 o 
  -3  10  10        5.77        2.97      2.57 o 
  -2  10  10        3.72        7.97      2.36 o 
  -1  10  10        0.65       -1.95      1.95 o 
   0  10  10      165.09      168.96     10.05 o 
   1  10  10       31.63       24.79      3.48 o 
   2  10  10        1.36        0.43      2.13 o 
   3  10  10        1.00       -1.39      2.24 o 
   4  10  10       56.22       60.62     14.71 o 
   5  10  10       13.61       10.91      3.15 o 
   6  10  10       23.22       21.17      5.67 o 
   7  10  10       41.79       34.04      4.46 o 
   8  10  10       21.21       20.44      3.98 o 
  -5  11  10       12.00       10.34      3.28 o 
  -4  11  10       10.07        4.21      3.35 o 
  -3  11  10        5.34        5.85      2.73 o 
  -2  11  10       18.66       14.01      5.17 o 
  -1  11  10       29.46       29.99      4.98 o 
   0  11  10       61.77       63.96      7.21 o 
   1  11  10        0.11        1.53      4.48 o 
   2  11  10       12.89       19.36      3.65 o 
   3  11  10       27.59       24.57      4.37 o 
   4  11  10        8.50        2.43      7.43 o 
   5  11  10        1.01        3.74      3.79 o 
 -17   1  11       60.68       68.85      5.87 o 
 -16   1  11      183.13      199.73     16.10 o 
 -15   1  11       61.46       68.05      4.05 o 
 -14   1  11        9.34       10.01      2.54 o 
 -13   1  11       20.63       22.90      1.67 o 
 -12   1  11       40.25       40.13      1.95 o 
 -11   1  11        0.01       -0.37      0.91 o 
 -10   1  11        8.46        6.65      1.03 o 
  -9   1  11      104.94       95.12      2.41 o 
  -8   1  11      483.34      425.64      5.10 o 
  -7   1  11      821.48      727.73      7.94 o 
  -6   1  11       37.64       21.78      1.23 o 
  -5   1  11       48.97       56.15      1.39 o 
  -4   1  11       35.33       41.60      1.19 o 
  -3   1  11       85.66       88.69      1.68 o 
  -2   1  11       84.81       72.26      1.56 o 
  -1   1  11      367.63      432.54      4.88 o 
   0   1  11      108.46      106.58      1.88 o 
   1   1  11      415.15      464.82      5.18 o 
   2   1  11       67.30       68.05      1.60 o 
   3   1  11       70.65       64.90      1.79 o 
   4   1  11        3.35        2.14      0.69 o 
   5   1  11      152.73      143.27      2.79 o 
   6   1  11      647.60      606.31      8.30 o 
   7   1  11        0.00        1.16      1.04 o 
   8   1  11        0.05        0.09      1.01 o 
   9   1  11       78.52       77.36      3.12 o 
  10   1  11       20.15       24.57      3.82 o 
  11   1  11       29.69       28.81      2.53 o 
  12   1  11        0.11       -1.60      1.60 o 
  13   1  11       11.18        9.89      2.22 o 
  14   1  11       31.34       26.86      4.22 o 
  15   1  11       68.90       66.96      4.60 o 
  16   1  11       51.61       60.39      4.34 o 
 -16   2  11       41.39       44.65      3.12 o 
 -15   2  11        1.32        2.74      1.75 o 
 -14   2  11       15.60       16.26      2.36 o 
 -13   2  11       11.88       12.47      2.08 o 
 -12   2  11       20.79       20.82      1.63 o 
 -11   2  11       32.39       30.61      1.81 o 
 -10   2  11        0.03        0.74      1.03 o 
  -9   2  11      316.98      313.98      4.41 o 
  -8   2  11      173.09      155.29      2.79 o 
  -7   2  11      282.74      270.16      3.67 o 
  -6   2  11      521.81      465.46      5.19 o 
  -5   2  11       16.73       22.67      1.23 o 
  -4   2  11      160.39      160.85      2.48 o 
  -3   2  11       82.13       86.65      1.83 o 
  -2   2  11      372.32      388.29      4.65 o 
  -1   2  11        1.08       -0.04      0.46 o 
   0   2  11       21.25       14.34      1.20 o 
   1   2  11      313.24      352.93      5.28 o 
   2   2  11      625.26      609.49      7.43 o 
   3   2  11      394.43      393.48      5.30 o 
   4   2  11       22.23       22.53      1.28 o 
   5   2  11      811.02      757.22      8.82 o 
   6   2  11        1.41        1.22      0.82 o 
   7   2  11       11.49       16.79      1.24 o 
   8   2  11      315.92      328.20      6.07 o 
   9   2  11        0.90        0.80      1.20 o 
  10   2  11        3.22        3.20      1.37 o 
  11   2  11      174.99      186.35      6.16 o 
  12   2  11       24.53       17.15      2.57 o 
  13   2  11       16.22       13.88      2.23 o 
  14   2  11        9.39        6.85      2.15 o 
  15   2  11        8.21       10.02      2.45 o 
 -16   3  11        0.14        0.87      2.67 o 
 -15   3  11      209.11      231.84      8.32 o 
 -14   3  11      139.61      134.75      6.51 o 
 -13   3  11      335.58      348.29      8.60 o 
 -12   3  11       73.50       74.49      2.95 o 
 -11   3  11       68.20       74.32      2.25 o 
 -10   3  11       53.38       54.22      2.10 o 
  -9   3  11       22.45       16.99      1.66 o 
  -8   3  11      103.83      100.43      2.22 o 
  -7   3  11        3.35        4.97      0.73 o 
  -6   3  11      885.13      803.56      8.87 o 
  -5   3  11      688.06      659.18      7.42 o 
  -4   3  11      603.36      539.26      6.59 o 
  -3   3  11       64.79       71.45      2.23 o 
  -2   3  11       50.88       61.79      1.86 o 
  -1   3  11        5.17        4.20      0.74 o 
   0   3  11      244.72      219.71      3.92 o 
   1   3  11      417.50      464.37      7.37 o 
   2   3  11      222.49      231.16      4.08 o 
   3   3  11      341.45      330.98      5.57 o 
   4   3  11      187.60      196.15      3.43 o 
   5   3  11       34.67       38.72      1.59 o 
   6   3  11      155.08      152.53      3.07 o 
   7   3  11      270.22      242.34      4.06 o 
   8   3  11       85.36       89.89      3.37 o 
   9   3  11        2.16        2.23      1.11 o 
  10   3  11        5.86        8.17      2.66 o 
  11   3  11       28.82       27.99      2.27 o 
  12   3  11       58.05       60.03      4.59 o 
  13   3  11        6.73        8.76      2.98 o 
  14   3  11       39.74       39.06      9.41 o 
  15   3  11       76.02       56.18      6.18 o 
 -16   4  11        0.16        2.81      4.83 o 
 -15   4  11       60.69       57.50      7.47 o 
 -14   4  11        6.16        7.16      6.23 o 
 -13   4  11       92.14       88.53      7.79 o 
 -12   4  11        8.44        8.62      1.81 o 
 -11   4  11       20.06       19.39      1.45 o 
 -10   4  11        2.04        3.44      0.98 o 
  -9   4  11       12.67       12.18      1.15 o 
  -8   4  11       40.28       49.28      1.81 o 
  -7   4  11       14.42       16.27      1.18 o 
  -6   4  11      227.06      200.51      3.42 o 
  -5   4  11      416.02      399.77      5.49 o 
  -4   4  11      729.15      688.88      8.73 o 
  -3   4  11      465.26      475.94      7.23 o 
  -2   4  11      322.11      300.03      5.01 o 
  -1   4  11      100.85      112.17      3.64 o 
   0   4  11       81.47       86.53      2.98 o 
   1   4  11      821.13      763.18     11.56 o 
   2   4  11      757.40      669.84      9.87 o 
   3   4  11       16.26       12.77      1.38 o 
   4   4  11      479.19      464.09      7.61 o 
   5   4  11       20.90       27.55      1.94 o 
   6   4  11       18.03       14.04      1.53 o 
   7   4  11      145.76      147.59      4.31 o 
   8   4  11       61.80       56.42      3.10 o 
   9   4  11      133.92      123.83      4.01 o 
  10   4  11       83.83       88.31      5.29 o 
  11   4  11      140.56      146.49      6.53 o 
  12   4  11        0.76        2.62      5.57 o 
  13   4  11        6.62        5.52      4.64 o 
  14   4  11        4.64        3.94      4.72 o 
  15   4  11        0.99       -2.23      4.86 o 
 -15   5  11        0.92        1.02      3.42 o 
 -14   5  11       34.37       30.49      4.51 o 
 -13   5  11      428.18      464.75     14.50 o 
 -12   5  11       47.31       47.04      3.51 o 
 -11   5  11        5.51       10.44      1.67 o 
 -10   5  11       79.58       78.74      3.54 o 
  -9   5  11      186.54      200.66      4.30 o 
  -8   5  11        0.58        1.17      1.05 o 
  -7   5  11       50.66       53.89      2.26 o 
  -6   5  11      357.97      366.57      5.70 o 
  -5   5  11        9.06        9.42      1.13 o 
  -4   5  11      440.19      401.69      6.45 o 
  -3   5  11      736.41      718.35     10.16 o 
  -2   5  11       44.40       38.08      2.62 o 
  -1   5  11       88.57       73.08      3.39 o 
   0   5  11      211.34      171.46      3.96 o 
   1   5  11        2.17        3.09      0.97 o 
   2   5  11      690.14      653.78      9.75 o 
   3   5  11       98.84       97.46      3.40 o 
   4   5  11        2.08       -0.07      1.04 o 
   5   5  11      140.49      136.61      4.04 o 
   6   5  11       30.48       27.05      1.90 o 
   7   5  11        3.67        3.74      1.30 o 
   8   5  11       38.90       39.40      3.18 o 
   9   5  11       13.93       12.73      1.80 o 
  10   5  11       24.49       21.72      2.31 o 
  11   5  11       72.44       79.84      4.51 o 
  12   5  11       28.14       30.20      4.51 o 
  13   5  11       32.13       36.17     10.15 o 
  14   5  11       46.88       47.78      6.64 o 
 -14   6  11       38.82       41.90      4.44 o 
 -13   6  11       24.80       22.79      3.56 o 
 -12   6  11       13.83        9.69      3.23 o 
 -11   6  11       10.45       13.40      2.19 o 
 -10   6  11       15.23       13.64      1.75 o 
  -9   6  11        8.19        8.17      1.37 o 
  -8   6  11      218.99      215.02      4.65 o 
  -7   6  11       54.28       64.69      2.64 o 
  -6   6  11       65.67       71.05      2.80 o 
  -5   6  11        1.21        1.77      1.13 o 
  -4   6  11       12.43       11.44      1.39 o 
  -3   6  11      165.61      163.30      4.28 o 
  -2   6  11      125.99      129.40      3.91 o 
  -1   6  11       27.76       27.92      2.80 o 
   0   6  11       21.30       19.69      1.73 o 
   1   6  11       24.95       32.96      2.02 o 
   2   6  11      198.59      176.94      7.25 o 
   3   6  11      123.70      123.13      3.75 o 
   4   6  11       50.37       45.63      2.55 o 
   5   6  11      104.69      115.92      3.38 o 
   6   6  11      252.05      268.76      5.24 o 
   7   6  11       66.32       73.62      2.84 o 
   8   6  11        3.91        5.73      1.50 o 
   9   6  11       14.44       15.80      1.96 o 
  10   6  11       10.39        6.22      1.86 o 
  11   6  11      145.83      157.39      8.16 o 
  12   6  11       10.78        9.43      4.00 o 
  13   6  11       10.57        7.80      3.77 o 
 -13   7  11       79.29       78.94      6.42 o 
 -12   7  11        0.35       -0.51      2.66 o 
 -11   7  11       14.08       12.91      2.87 o 
 -10   7  11       46.87       47.77      3.87 o 
  -9   7  11      206.11      208.04      5.53 o 
  -8   7  11       44.74       44.73      2.44 o 
  -7   7  11        7.59        7.43      1.94 o 
  -6   7  11        0.29       -0.36      1.14 o 
  -5   7  11        4.03        6.89      1.45 o 
  -4   7  11       25.74       24.06      4.38 o 
  -3   7  11        1.35        0.62      1.78 o 
  -2   7  11        0.33        0.50      1.40 o 
  -1   7  11        0.00        3.45      1.48 o 
   0   7  11      237.65      223.51      6.20 o 
   1   7  11       23.52       22.80      2.39 o 
   2   7  11       50.79       50.64      2.97 o 
   3   7  11        1.52        0.18      1.41 o 
   4   7  11       59.47       59.23      3.32 o 
   5   7  11       20.42       18.89      2.27 o 
   6   7  11       51.53       53.15      2.54 o 
   7   7  11        3.10        4.88      1.57 o 
   8   7  11       33.34       37.05      3.11 o 
   9   7  11        0.01       -0.29      1.99 o 
  10   7  11       31.36       36.30      5.69 o 
  11   7  11       77.78       72.97      6.12 o 
  12   7  11       24.37       32.90      4.43 o 
 -12   8  11        0.64        2.31      3.60 o 
 -11   8  11        4.59        5.45      3.39 o 
 -10   8  11       20.46       14.24      7.62 o 
  -9   8  11        4.49        6.88      2.91 o 
  -8   8  11       87.96       81.84      6.22 o 
  -7   8  11       14.25       12.34      2.32 o 
  -6   8  11       86.75       86.38      4.45 o 
  -5   8  11        0.22        0.40      1.71 o 
  -4   8  11      119.00      123.71      5.76 o 
  -3   8  11       56.87       56.94      3.47 o 
  -2   8  11       16.42        9.68      1.79 o 
  -1   8  11        0.09        0.04      1.40 o 
   0   8  11       23.82       19.32      2.09 o 
   1   8  11      175.69      177.44      5.23 o 
   2   8  11        0.06        1.72      1.47 o 
   3   8  11      161.25      170.06      5.72 o 
   4   8  11       13.79       14.60      2.19 o 
   5   8  11      398.30      422.25      9.10 o 
   6   8  11        5.22        3.15      2.10 o 
   7   8  11        0.05       -0.34      2.35 o 
   8   8  11       11.93       15.77      5.65 o 
   9   8  11       66.20       51.89     12.77 o 
  10   8  11        6.68        7.66      4.41 o 
  11   8  11       39.82       42.55      6.00 o 
 -10   9  11       12.92       12.07      3.98 o 
  -9   9  11       10.81        9.54      3.59 o 
  -8   9  11       20.31       12.91      4.82 o 
  -7   9  11        1.25        0.83      2.31 o 
  -6   9  11       13.43        8.54      2.53 o 
  -5   9  11        2.35        2.52      2.21 o 
  -4   9  11        6.62        5.44      2.24 o 
  -3   9  11      138.75      154.38     10.31 o 
  -2   9  11       11.00        9.52      2.60 o 
  -1   9  11       10.11        9.67      2.17 o 
   0   9  11       19.11       17.99      2.21 o 
   1   9  11        1.64       -0.21      1.73 o 
   2   9  11        2.67        3.40      1.87 o 
   3   9  11        0.84        0.69      1.88 o 
   4   9  11       23.72       20.26      3.06 o 
   5   9  11       61.21       64.72      6.77 o 
   6   9  11       48.44       44.59      5.98 o 
   7   9  11       37.63       29.86      4.46 o 
   8   9  11        4.79        0.85      3.04 o 
   9   9  11        0.88       -2.75      3.05 o 
  -8  10  11        0.56       -0.66      2.75 o 
  -7  10  11        0.56        3.78      2.95 o 
  -6  10  11       22.20       20.31      4.46 o 
  -5  10  11        0.47       -1.47      2.32 o 
  -4  10  11       56.97       55.85      4.57 o 
  -3  10  11        2.07        4.46      2.54 o 
  -2  10  11        0.72        1.58      2.11 o 
  -1  10  11       65.13       62.83      6.64 o 
   0  10  11       49.66       44.14      3.82 o 
   1  10  11        0.28        0.36      2.22 o 
   2  10  11        0.84       -2.24      2.24 o 
   3  10  11        0.02        4.03      2.64 o 
   4  10  11        6.62        5.25      2.80 o 
   5  10  11       11.58       11.15      3.21 o 
   6  10  11       10.59        5.37      3.80 o 
   7  10  11       10.32        8.71      3.46 o 
  -5  11  11        1.46        1.26      2.83 o 
  -4  11  11       24.68       23.85      3.65 o 
  -3  11  11       38.05       40.63      4.17 o 
  -2  11  11        0.33        0.46      2.58 o 
  -1  11  11        0.00        4.36      2.81 o 
   0  11  11        4.11        4.62      2.81 o 
   1  11  11        2.08        2.34      3.66 o 
   2  11  11        1.21        3.02      2.83 o 
   3  11  11        0.27        0.35      2.83 o 
   4  11  11       23.24       18.35      3.74 o 
 -16   0  12      144.39      155.76      9.25 o 
 -15   0  12      102.30      102.73      7.32 o 
 -14   0  12       50.79       55.63      5.51 o 
 -13   0  12       20.81       16.78      2.87 o 
 -12   0  12        1.08        0.17      1.61 o 
 -11   0  12        0.00       -0.02      1.39 o 
 -10   0  12      319.79      331.51      7.33 o 
  -9   0  12        2.15       -1.05      1.05 o 
  -8   0  12      355.50      285.78      6.28 o 
  -7   0  12      649.26      658.61     10.85 o 
  -6   0  12      833.25      790.01     12.49 o 
  -5   0  12      171.10      136.14      3.01 o 
  -4   0  12     2085.86     2084.78     22.57 o 
  -3   0  12     1759.96     1696.07     21.30 o 
  -2   0  12      190.03      187.37      3.76 o 
  -1   0  12       74.20       90.74      2.59 o 
   0   0  12      378.73      397.19      6.44 o 
   1   0  12      716.73      704.90     10.27 o 
   2   0  12      142.50      134.15      3.46 o 
   3   0  12      557.96      530.01      8.33 o 
   4   0  12        7.63        8.77      1.22 o 
   5   0  12     1533.22     1567.97     26.54 o 
   6   0  12     6521.71     6169.85    122.97 o 
   7   0  12        0.06        1.70      3.08 o 
   8   0  12       16.41       20.05      2.76 o 
   9   0  12       79.68       83.22     10.60 o 
  10   0  12      153.90      173.37      7.92 o 
  11   0  12       53.91       44.35      4.81 o 
  12   0  12       17.37       20.02      3.76 o 
  13   0  12       31.32       25.25      4.19 o 
  14   0  12       56.84       58.65      5.93 o 
  15   0  12      838.45      888.05     26.67 o 
 -16   1  12       70.51       76.07      5.88 o 
 -15   1  12       20.08       23.54      3.05 o 
 -14   1  12        7.30        0.14      1.90 o 
 -13   1  12       33.66       36.36      2.63 o 
 -12   1  12      198.47      212.32      4.33 o 
 -11   1  12        4.00        2.93      1.08 o 
 -10   1  12        5.08        3.80      0.99 o 
  -9   1  12       39.42       43.65      1.78 o 
  -8   1  12      316.82      283.10      4.29 o 
  -7   1  12      429.75      388.62      4.79 o 
  -6   1  12      131.12      119.02      2.26 o 
  -5   1  12      505.56      461.37      5.03 o 
  -4   1  12      376.26      365.68      4.12 o 
  -3   1  12      352.99      309.39      3.69 o 
  -2   1  12      343.14      347.62      4.21 o 
  -1   1  12      160.55      163.86      2.49 o 
   0   1  12       32.97       19.31      0.95 o 
   1   1  12        0.50       -0.07      0.54 o 
   2   1  12      102.91       98.62      2.13 o 
   3   1  12       67.27       66.60      1.85 o 
   4   1  12     1128.04     1096.30     12.05 o 
   5   1  12      250.74      224.39      3.72 o 
   6   1  12        1.84        3.54      1.04 o 
   7   1  12       81.86       78.09      3.84 o 
   8   1  12        1.56       -0.50      1.10 o 
   9   1  12       14.92       12.71      1.78 o 
  10   1  12        8.51        5.49      2.32 o 
  11   1  12       10.49       11.27      2.47 o 
  12   1  12        1.01       -1.66      1.66 o 
  13   1  12      103.75      101.90      4.83 o 
  14   1  12        2.03        2.78      2.21 o 
  15   1  12        0.18        1.52      2.39 o 
 -16   2  12       22.32       19.67      3.40 o 
 -15   2  12        2.27        0.34      1.80 o 
 -14   2  12      156.37      163.30      6.84 o 
 -13   2  12       80.53       84.39      3.70 o 
 -12   2  12        9.92       11.28      1.69 o 
 -11   2  12       12.96       14.16      1.39 o 
 -10   2  12       88.62       89.01      2.64 o 
  -9   2  12       67.00       72.04      2.37 o 
  -8   2  12        0.07        2.16      0.80 o 
  -7   2  12       43.09       46.51      1.57 o 
  -6   2  12      131.78      113.83      2.21 o 
  -5   2  12      707.75      632.24      7.03 o 
  -4   2  12      913.84      864.96      9.07 o 
  -3   2  12       98.70      106.35      2.64 o 
  -2   2  12      252.45      251.71      3.54 o 
  -1   2  12      220.72      220.39      3.35 o 
   0   2  12      133.43      132.81      2.43 o 
   1   2  12      188.72      191.53      3.54 o 
   2   2  12      720.80      676.84      8.24 o 
   3   2  12        1.58        3.65      0.81 o 
   4   2  12       49.22       58.63      1.92 o 
   5   2  12     1273.95     1227.46     13.50 o 
   6   2  12      763.30      736.54      8.81 o 
   7   2  12      319.82      300.19      5.65 o 
   8   2  12        3.83        1.80      1.30 o 
   9   2  12       23.40       20.96      1.95 o 
  10   2  12       15.60       12.33      2.70 o 
  11   2  12       17.97       18.05      2.76 o 
  12   2  12        0.91        1.63      1.78 o 
  13   2  12        0.86       -0.06      1.85 o 
  14   2  12      181.78      197.92      7.19 o 
  15   2  12      275.97      315.13      8.39 o 
 -16   3  12       35.35       34.30      5.04 o 
 -15   3  12        0.05        1.34      2.54 o 
 -14   3  12       10.07       10.33      2.64 o 
 -13   3  12       77.68       82.33      4.80 o 
 -12   3  12      478.55      513.91      9.41 o 
 -11   3  12       10.06        9.58      1.38 o 
 -10   3  12        0.11       -0.16      0.83 o 
  -9   3  12       58.14       50.42      1.75 o 
  -8   3  12       92.84      104.68      2.61 o 
  -7   3  12      150.92      138.48      2.58 o 
  -6   3  12       19.35       14.61      1.14 o 
  -5   3  12       22.29       31.36      1.93 o 
  -4   3  12        0.93       -0.03      0.71 o 
  -3   3  12     2144.95     2013.70     23.91 o 
  -2   3  12      203.87      189.49      3.45 o 
  -1   3  12      135.79      128.71      2.73 o 
   0   3  12       56.85       52.45      1.95 o 
   1   3  12      565.00      454.66      7.41 o 
   2   3  12       92.15       84.14      2.64 o 
   3   3  12      198.88      184.11      3.95 o 
   4   3  12       74.57       63.72      2.83 o 
   5   3  12      104.16      108.83      2.69 o 
   6   3  12       37.22       39.41      1.87 o 
   7   3  12       28.56       27.12      1.46 o 
   8   3  12       60.55       56.90      2.54 o 
   9   3  12       19.50       18.38      1.71 o 
  10   3  12        7.76       11.31      1.71 o 
  11   3  12       30.38       32.18      2.82 o 
  12   3  12       85.14       77.10      9.42 o 
  13   3  12        0.28       -1.83      2.94 o 
  14   3  12       75.15       82.34      7.61 o 
  15   3  12       32.52       41.12      5.91 o 
 -15   4  12        0.32       -0.66      3.76 o 
 -14   4  12       14.54       13.51      4.23 o 
 -13   4  12       92.57       92.52      9.43 o 
 -12   4  12        7.27        6.61      2.04 o 
 -11   4  12       10.62        9.72      1.31 o 
 -10   4  12       61.51       66.50      2.47 o 
  -9   4  12       55.56       52.63      2.03 o 
  -8   4  12        0.11        0.59      0.88 o 
  -7   4  12        7.39        6.64      1.04 o 
  -6   4  12        0.63       -0.59      0.73 o 
  -5   4  12       21.81       23.82      1.30 o 
  -4   4  12       92.89       81.61      3.05 o 
  -3   4  12       35.31       37.07      1.48 o 
  -2   4  12       58.89       54.80      1.84 o 
  -1   4  12       10.76        9.33      1.17 o 
   0   4  12        0.13        0.71      1.03 o 
   1   4  12       98.39       79.97      2.96 o 
   2   4  12       35.62       40.76      1.55 o 
   3   4  12       94.08       79.04      2.32 o 
   4   4  12        0.27        0.23      0.79 o 
   5   4  12       25.84       30.29      1.69 o 
   6   4  12       33.66       27.60      1.78 o 
   7   4  12        0.22        0.20      0.90 o 
   8   4  12       17.49       18.04      1.47 o 
   9   4  12       74.90       75.09      3.79 o 
  10   4  12        0.35        1.87      2.04 o 
  11   4  12       19.57       22.67      4.45 o 
  12   4  12        6.93       12.68      4.70 o 
  13   4  12        3.37        1.96      4.55 o 
  14   4  12       44.75       48.95      7.48 o 
 -15   5  12       24.01       16.69      4.22 o 
 -14   5  12        2.70       -0.75      3.11 o 
 -13   5  12       44.23       37.57      3.99 o 
 -12   5  12       27.41       25.21      4.14 o 
 -11   5  12        4.01        1.30      1.53 o 
 -10   5  12        0.10       -0.01      1.27 o 
  -9   5  12       62.10       60.42      2.56 o 
  -8   5  12       67.35       73.26      2.70 o 
  -7   5  12       75.06       73.72      2.61 o 
  -6   5  12        2.43        1.98      0.99 o 
  -5   5  12       24.91       21.87      1.86 o 
  -4   5  12        6.29        9.55      1.57 o 
  -3   5  12      320.58      324.21      5.93 o 
  -2   5  12       16.13       17.74      1.64 o 
  -1   5  12       98.68       95.45      5.36 o 
   0   5  12       95.14       99.45      3.15 o 
   1   5  12       68.21       55.23      2.34 o 
   2   5  12      185.73      185.89      6.38 o 
   3   5  12        7.67        3.97      1.30 o 
   4   5  12      139.92      128.75      3.70 o 
   5   5  12       12.50       10.56      1.53 o 
   6   5  12       27.29       26.42      2.38 o 
   7   5  12        1.45        3.75      1.34 o 
   8   5  12      145.77      148.94      4.30 o 
   9   5  12       14.85       13.08      1.81 o 
  10   5  12       16.09        9.05      2.25 o 
  11   5  12       22.93       25.36      3.80 o 
  12   5  12       22.69       21.44      5.01 o 
  13   5  12        2.41        3.76      5.03 o 
  14   5  12        9.33        6.42      4.60 o 
 -14   6  12        7.23        2.36      2.87 o 
 -13   6  12        0.99       -0.21      2.58 o 
 -12   6  12       42.22       46.14      4.60 o 
 -11   6  12       64.71       68.66      4.05 o 
 -10   6  12       70.58       76.20      3.22 o 
  -9   6  12       10.11        8.54      1.41 o 
  -8   6  12        3.69        4.24      1.23 o 
  -7   6  12       47.35       45.90      2.12 o 
  -6   6  12       31.81       29.63      2.27 o 
  -5   6  12       43.09       45.35      2.67 o 
  -4   6  12       18.95       14.87      1.68 o 
  -3   6  12       49.66       46.94      2.77 o 
  -2   6  12       48.13       47.74      2.92 o 
  -1   6  12       83.11       75.86      3.24 o 
   0   6  12        1.20        1.62      1.26 o 
   1   6  12       19.98       17.74      1.88 o 
   2   6  12      280.47      270.57      5.87 o 
   3   6  12       12.46        7.53      1.55 o 
   4   6  12        9.42       13.75      1.83 o 
   5   6  12      102.48       97.77      3.27 o 
   6   6  12        6.57        4.95      1.34 o 
   7   6  12        9.47        5.21      1.44 o 
   8   6  12       25.14       24.15      2.20 o 
   9   6  12       13.93       16.89      2.42 o 
  10   6  12       16.58       19.30      2.69 o 
  11   6  12       48.87       52.11      3.95 o 
  12   6  12        4.65        6.20      3.07 o 
  13   6  12       18.79       21.10      4.67 o 
 -13   7  12        6.81        7.26      3.89 o 
 -12   7  12        0.57        0.68      2.79 o 
 -11   7  12       20.35       17.11      3.28 o 
 -10   7  12        0.83        0.56      2.25 o 
  -9   7  12       59.53       62.37      4.38 o 
  -8   7  12      174.94      183.20      5.06 o 
  -7   7  12       50.97       51.83      2.90 o 
  -6   7  12        0.68       -0.66      1.23 o 
  -5   7  12       67.57       68.55      3.28 o 
  -4   7  12       13.01       11.12      1.59 o 
  -3   7  12       16.65       15.65      1.69 o 
  -2   7  12       97.31      106.59      4.48 o 
  -1   7  12       45.16       43.94      2.97 o 
   0   7  12        6.06        4.58      1.48 o 
   1   7  12       59.75       58.62      4.54 o 
   2   7  12       55.56       53.48      3.10 o 
   3   7  12      144.29      142.33      4.86 o 
   4   7  12      107.09      106.32      3.65 o 
   5   7  12        0.34        1.36      1.38 o 
   6   7  12      212.82      223.75      5.51 o 
   7   7  12       32.80       27.61      3.63 o 
   8   7  12       78.72       79.57      4.66 o 
   9   7  12        0.15       -2.07      2.07 o 
  10   7  12      107.15      100.30      5.61 o 
  11   7  12       32.39       32.51      4.28 o 
  12   7  12        0.30       -1.57      3.46 o 
 -12   8  12        0.47       -0.65      4.68 o 
 -11   8  12       17.89       15.72      4.26 o 
 -10   8  12        0.28       -2.69      2.69 o 
  -9   8  12       22.90       20.89      3.71 o 
  -8   8  12        0.16       -0.18      2.20 o 
  -7   8  12      242.53      247.54      9.25 o 
  -6   8  12        9.18        7.94      2.36 o 
  -5   8  12       38.63       42.79      3.71 o 
  -4   8  12        1.59        0.83      1.69 o 
  -3   8  12        5.73        7.07      2.55 o 
  -2   8  12       45.29       42.97      3.31 o 
  -1   8  12        8.41        9.95      2.15 o 
   0   8  12        9.67        7.63      1.74 o 
   1   8  12       69.93       66.18      3.98 o 
   2   8  12      153.74      154.29      5.13 o 
   3   8  12        0.49        1.46      1.84 o 
   4   8  12        6.66        2.84      3.75 o 
   5   8  12        0.16        4.71      2.14 o 
   6   8  12       15.60       13.27      3.22 o 
   7   8  12       56.86       66.09      5.00 o 
   8   8  12        9.48        7.87      3.80 o 
   9   8  12        2.74        5.13      3.18 o 
  10   8  12        4.99        7.48      3.71 o 
 -10   9  12        0.06       -1.35      3.16 o 
  -9   9  12       56.15       58.69      5.85 o 
  -8   9  12       73.96       74.76      6.99 o 
  -7   9  12       49.49       54.19      6.78 o 
  -6   9  12       31.79       34.36      3.72 o 
  -5   9  12        2.83       -1.47      2.10 o 
  -4   9  12        0.06        2.40      2.12 o 
  -3   9  12        3.71        3.07      2.14 o 
  -2   9  12       51.62       44.64      4.20 o 
  -1   9  12        2.11        1.40      1.87 o 
   0   9  12        4.68        3.35      1.91 o 
   1   9  12       18.20       18.18      2.49 o 
   2   9  12       39.96       39.26      3.69 o 
   3   9  12        0.00        0.08      2.12 o 
   4   9  12        2.64        5.52      2.58 o 
   5   9  12       42.14       36.09      3.84 o 
   6   9  12        5.60        6.65      3.33 o 
   7   9  12        1.55        3.11      2.94 o 
   8   9  12       11.82        4.20      3.43 o 
   9   9  12       22.33       25.17      4.56 o 
  -7  10  12       58.93       54.61      5.59 o 
  -6  10  12        8.61        5.59      3.41 o 
  -5  10  12        0.56       -1.14      2.46 o 
  -4  10  12        5.27        5.48      2.76 o 
  -3  10  12        5.13        2.47      2.60 o 
  -2  10  12       45.19       46.94      4.24 o 
  -1  10  12        7.79        7.68      3.09 o 
   0  10  12        9.78       10.22      3.10 o 
   1  10  12       80.47       72.20      5.14 o 
   2  10  12      262.37      270.92      9.92 o 
   3  10  12       20.53       22.05      3.64 o 
   4  10  12       16.22       16.30      3.47 o 
   5  10  12        7.17       11.38      3.31 o 
   6  10  12        6.89        1.14      3.09 o 
  -3  11  12        6.21        3.73      2.95 o 
  -2  11  12        4.83        7.97      3.09 o 
  -1  11  12        0.08       -0.59      2.62 o 
   0  11  12        3.82        1.38      2.83 o 
   1  11  12        2.12       -0.99      2.66 o 
   2  11  12       31.68       20.76      3.90 o 
 -16   1  13        1.06       -2.28      2.28 o 
 -15   1  13      241.83      259.70      7.40 o 
 -14   1  13        0.04       -0.97      1.78 o 
 -13   1  13      400.24      437.92     13.24 o 
 -12   1  13      221.43      228.21      4.81 o 
 -11   1  13      102.37      107.54      3.22 o 
 -10   1  13       44.06       40.55      1.95 o 
  -9   1  13        0.00       -0.11      0.82 o 
  -8   1  13       10.76        7.45      1.03 o 
  -7   1  13        2.68       -0.15      0.70 o 
  -6   1  13     1008.01      914.30      9.21 o 
  -5   1  13       15.18       12.14      0.94 o 
  -4   1  13     1070.94      952.02      9.65 o 
  -3   1  13     1066.77      993.39     10.27 o 
  -2   1  13     1022.57      997.45     10.60 o 
  -1   1  13       26.27       22.89      1.09 o 
   0   1  13      724.13      666.10      7.22 o 
   1   1  13       28.91       32.93      1.36 o 
   2   1  13      216.83      203.80      3.29 o 
   3   1  13      614.93      626.67      7.83 o 
   4   1  13       14.45       10.90      1.10 o 
   5   1  13       22.50       27.58      1.63 o 
   6   1  13       69.49       75.45      4.29 o 
   7   1  13       14.09        9.86      1.54 o 
   8   1  13        0.80        0.53      1.30 o 
   9   1  13      132.86      148.57      7.00 o 
  10   1  13      109.71      110.31      4.61 o 
  11   1  13        2.30       -0.34      1.67 o 
  12   1  13      125.50      131.43      5.37 o 
  13   1  13        0.79        1.18      2.54 o 
  14   1  13        7.23        6.83      2.45 o 
  15   1  13       40.48       38.15      3.67 o 
 -16   2  13        7.49       -0.16      2.80 o 
 -15   2  13        8.30        5.73      2.17 o 
 -14   2  13       83.68       89.86      4.91 o 
 -13   2  13       15.14       16.33      2.25 o 
 -12   2  13       22.32       24.27      2.01 o 
 -11   2  13       27.23       24.65      1.70 o 
 -10   2  13       10.63        9.28      1.19 o 
  -9   2  13      159.23      159.35      3.34 o 
  -8   2  13       17.22       18.16      1.23 o 
  -7   2  13       15.93       11.52      0.99 o 
  -6   2  13       28.39       28.97      1.73 o 
  -5   2  13      215.53      178.87      2.92 o 
  -4   2  13       11.34       10.43      0.90 o 
  -3   2  13       16.04       10.82      0.91 o 
  -2   2  13      256.84      244.18      4.27 o 
  -1   2  13      605.99      583.71      7.20 o 
   0   2  13      487.94      464.54      5.99 o 
   1   2  13       24.56       31.71      1.73 o 
   2   2  13      454.63      379.97      5.09 o 
   3   2  13        0.79        0.46      0.76 o 
   4   2  13       13.78       15.80      1.20 o 
   5   2  13      545.67      533.91      7.14 o 
   6   2  13       21.56       13.94      1.47 o 
   7   2  13      504.90      479.24      8.42 o 
   8   2  13       19.10       18.38      2.60 o 
   9   2  13        2.47        1.65      1.62 o 
  10   2  13        0.70        1.23      1.55 o 
  11   2  13      298.18      306.86      7.11 o 
  12   2  13        5.61        7.89      1.99 o 
  13   2  13        0.06        1.05      1.94 o 
  14   2  13       62.72       65.00      5.53 o 
  15   2  13        5.32        4.99      2.40 o 
 -15   3  13       69.75       78.92      7.32 o 
 -14   3  13       33.58       30.80      3.57 o 
 -13   3  13      149.55      150.50      6.02 o 
 -12   3  13      230.15      227.37      5.97 o 
 -11   3  13       35.15       38.77      2.16 o 
 -10   3  13        2.30        0.43      1.07 o 
  -9   3  13      203.70      213.47      4.86 o 
  -8   3  13       25.96       33.78      1.51 o 
  -7   3  13      577.29      559.30      7.08 o 
  -6   3  13       22.45       21.05      1.34 o 
  -5   3  13        1.06       -0.38      0.66 o 
  -4   3  13       57.85       52.87      1.84 o 
  -3   3  13      162.13      141.98      2.68 o 
  -2   3  13       17.90       17.29      1.08 o 
  -1   3  13       15.15       12.18      1.17 o 
   0   3  13      248.48      216.09      4.23 o 
   1   3  13      447.21      373.22      6.11 o 
   2   3  13     1067.50     1038.50     12.60 o 
   3   3  13       23.43       18.99      1.19 o 
   4   3  13       30.58       30.44      2.28 o 
   5   3  13      328.64      308.84      5.93 o 
   6   3  13       50.57       52.26      2.27 o 
   7   3  13       14.22       14.28      1.59 o 
   8   3  13       20.59       15.65      1.87 o 
   9   3  13       22.88       23.04      2.00 o 
  10   3  13       99.88      105.10      4.21 o 
  11   3  13       19.48       23.20      2.94 o 
  12   3  13        3.66        1.54      2.69 o 
  13   3  13       32.43       33.72      3.58 o 
  14   3  13      168.53      184.65     13.58 o 
 -15   4  13       10.24       13.10      4.38 o 
 -14   4  13        4.94        8.40      3.94 o 
 -13   4  13        5.72        2.13      2.96 o 
 -12   4  13       87.00       92.59      5.21 o 
 -11   4  13       34.12       36.16      2.15 o 
 -10   4  13      137.53      138.05      3.53 o 
  -9   4  13      190.87      196.92      4.27 o 
  -8   4  13       88.96       78.81      2.48 o 
  -7   4  13       14.95       12.53      1.19 o 
  -6   4  13        0.08        0.37      0.81 o 
  -5   4  13       16.91       17.68      1.43 o 
  -4   4  13        0.26       -0.74      0.74 o 
  -3   4  13       43.28       38.34      1.61 o 
  -2   4  13       29.08       31.99      1.56 o 
  -1   4  13       35.05       30.29      2.11 o 
   0   4  13      343.53      333.66      5.89 o 
   1   4  13      252.96      263.74      4.79 o 
   2   4  13      132.87      102.46      2.79 o 
   3   4  13      663.69      636.48      8.57 o 
   4   4  13      235.31      216.94      4.21 o 
   5   4  13        2.76        4.02      1.15 o 
   6   4  13       10.45       13.99      1.32 o 
   7   4  13      102.97       90.73      2.76 o 
   8   4  13       36.52       36.27      3.64 o 
   9   4  13       17.17       16.55      2.66 o 
  10   4  13       24.29       28.38      3.34 o 
  11   4  13       49.80       33.10      5.65 o 
  12   4  13      271.24      265.03     13.98 o 
  13   4  13       31.53       36.26      9.90 o 
  14   4  13       27.78       23.28     19.83 o 
 -14   5  13        4.73        2.80      3.98 o 
 -13   5  13       59.62       56.49      6.44 o 
 -12   5  13      116.73      116.20      7.07 o 
 -11   5  13       21.91       20.44      2.75 o 
 -10   5  13      100.96      100.70      3.45 o 
  -9   5  13       10.33        9.91      1.50 o 
  -8   5  13       19.56       18.32      2.07 o 
  -7   5  13       91.59       98.25      3.67 o 
  -6   5  13       23.51       22.73      1.92 o 
  -5   5  13        1.88        2.38      1.08 o 
  -4   5  13        1.26        2.10      1.11 o 
  -3   5  13       80.31       75.77      2.84 o 
  -2   5  13      130.13      120.44      3.76 o 
  -1   5  13      116.28      110.52      3.40 o 
   0   5  13       58.58       52.52      2.52 o 
   1   5  13        1.83        1.07      1.07 o 
   2   5  13      268.29      243.61      4.99 o 
   3   5  13      181.12      189.06      4.57 o 
   4   5  13       19.72       18.62      1.77 o 
   5   5  13       78.33       82.96      3.29 o 
   6   5  13       30.91       23.09      1.99 o 
   7   5  13        0.09       -1.10      1.24 o 
   8   5  13       12.51        9.02      1.70 o 
   9   5  13       69.56       73.96      4.66 o 
  10   5  13        0.28       -1.96      2.42 o 
  11   5  13        1.48        2.79      3.11 o 
  12   5  13       32.60       22.06      9.38 o 
  13   5  13       11.94        0.73      4.36 o 
 -13   6  13        0.54        2.97      2.85 o 
 -12   6  13        2.20        3.24      2.66 o 
 -11   6  13        7.16        8.95      2.33 o 
 -10   6  13        7.94        4.22      1.80 o 
  -9   6  13        2.01       -0.58      1.35 o 
  -8   6  13       14.11       10.09      1.62 o 
  -7   6  13        0.32       -0.21      1.09 o 
  -6   6  13        0.89       -0.82      1.04 o 
  -5   6  13       21.38       21.59      3.16 o 
  -4   6  13      350.31      349.67      7.93 o 
  -3   6  13       39.96       43.33      2.82 o 
  -2   6  13        9.80       10.01      1.62 o 
  -1   6  13       15.10       16.57      1.82 o 
   0   6  13       27.48       23.48      2.17 o 
   1   6  13       20.34       15.07      1.86 o 
   2   6  13       97.61       81.35      3.39 o 
   3   6  13        0.03       -0.48      1.33 o 
   4   6  13      129.44      132.81      3.71 o 
   5   6  13      159.63      162.86      4.68 o 
   6   6  13       56.02       60.58      2.76 o 
   7   6  13       97.82       92.72      3.90 o 
   8   6  13        1.55        0.72      1.55 o 
   9   6  13       51.15       51.12      3.77 o 
  10   6  13        2.51       -0.68      2.11 o 
  11   6  13      153.76      152.76      7.45 o 
  12   6  13        0.05        1.85      3.13 o 
 -12   7  13        0.69       -0.01      2.68 o 
 -11   7  13        5.28        3.12      2.60 o 
 -10   7  13       17.16       19.28      4.43 o 
  -9   7  13        4.56        4.58      2.26 o 
  -8   7  13       31.43       29.39      2.65 o 
  -7   7  13        5.78        3.82      1.73 o 
  -6   7  13      170.96      184.68      8.18 o 
  -5   7  13        8.12        8.04      1.74 o 
  -4   7  13        2.72        1.16      1.41 o 
  -3   7  13       19.15       13.81      1.76 o 
  -2   7  13       69.56       62.42      2.95 o 
  -1   7  13       45.76       43.32      3.31 o 
   0   7  13        6.40        6.65      1.40 o 
   1   7  13        6.35        6.21      1.39 o 
   2   7  13       10.39       11.30      1.97 o 
   3   7  13       47.27       49.95      3.09 o 
   4   7  13        6.30        4.99      1.62 o 
   5   7  13       26.35       19.57      2.12 o 
   6   7  13        7.48        7.92      1.82 o 
   7   7  13       25.52       20.15      2.54 o 
   8   7  13       58.19       62.46      4.34 o 
   9   7  13       23.36       23.67      4.64 o 
  10   7  13        3.34        9.74      2.94 o 
  11   7  13       57.50       63.32      8.58 o 
 -11   8  13        2.74        0.13      3.44 o 
 -10   8  13        0.18       -1.08      3.08 o 
  -9   8  13       10.53        5.80      3.33 o 
  -8   8  13       78.97       76.55      5.35 o 
  -7   8  13       29.50       27.98      3.49 o 
  -6   8  13       57.27       52.52      4.32 o 
  -5   8  13        0.69        0.28      2.04 o 
  -4   8  13       48.27       47.49      6.53 o 
  -3   8  13        1.68        2.75      2.02 o 
  -2   8  13       33.20       30.57      3.53 o 
  -1   8  13       11.22        9.37      1.92 o 
   0   8  13        0.03       -0.46      1.51 o 
   1   8  13       12.25       13.13      2.18 o 
   2   8  13       10.05       11.40      2.17 o 
   3   8  13       31.26       38.04      3.13 o 
   4   8  13       20.12       21.03      3.05 o 
   5   8  13       17.38       13.33      2.87 o 
   6   8  13      103.93      120.46      6.61 o 
   7   8  13       20.88       23.34      5.64 o 
   8   8  13        0.85       -2.71      2.71 o 
   9   8  13       10.94        7.94      4.36 o 
  10   8  13        0.06        0.94      3.41 o 
  -9   9  13       41.94       31.32      4.60 o 
  -8   9  13        0.22        1.17      2.88 o 
  -7   9  13       25.04       26.89      3.89 o 
  -6   9  13       44.87       43.67      4.50 o 
  -5   9  13        8.66        7.75      2.67 o 
  -4   9  13       16.40       14.13      2.86 o 
  -3   9  13        7.41       11.66      2.69 o 
  -2   9  13       10.37       10.42      2.56 o 
  -1   9  13        8.10        6.44      2.43 o 
   0   9  13       82.57       90.11      7.44 o 
   1   9  13        1.96       -0.03      2.17 o 
   2   9  13       18.68       16.34      2.99 o 
   3   9  13      110.65      117.57      6.34 o 
   4   9  13       53.84       52.92      4.91 o 
   5   9  13        0.05        0.87      2.74 o 
   6   9  13        3.05        2.66      2.92 o 
   7   9  13       59.80       50.50      7.43 o 
   8   9  13        9.31        8.41      3.74 o 
  -7  10  13       37.69       28.13      4.16 o 
  -6  10  13        4.35        3.20      2.86 o 
  -5  10  13       28.61       23.42      3.78 o 
  -4  10  13        0.28        1.58      2.63 o 
  -3  10  13       12.39       10.34      3.06 o 
  -2  10  13        0.91        3.19      2.59 o 
  -1  10  13        2.94        3.91      2.72 o 
   0  10  13       48.13       59.97     10.00 o 
   1  10  13        0.53        0.42      3.62 o 
   2  10  13       69.57       71.31      7.92 o 
   3  10  13        4.81        5.80      2.94 o 
   4  10  13       10.00        3.83      3.16 o 
   5  10  13        0.05        2.65      2.98 o 
 -16   0  14        0.08       -3.01      3.01 o 
 -15   0  14       40.39       32.49      4.88 o 
 -14   0  14        0.11        1.96      4.31 o 
 -13   0  14      358.02      391.85     14.11 o 
 -12   0  14       69.26       79.90      5.88 o 
 -11   0  14       32.81       33.01      3.43 o 
 -10   0  14       74.49       78.89      3.78 o 
  -9   0  14       88.39       79.51      4.23 o 
  -8   0  14       31.00       44.77      2.54 o 
  -7   0  14       13.54       17.13      1.77 o 
  -6   0  14      775.99      721.26     13.86 o 
  -5   0  14       84.79       94.43      3.23 o 
  -4   0  14      905.98      835.21     14.18 o 
  -3   0  14      271.12      254.55      5.69 o 
  -2   0  14      890.16      867.49     13.54 o 
  -1   0  14      819.69      796.49     12.58 o 
   0   0  14      300.72      273.24      5.69 o 
   1   0  14     2812.26     2653.35     37.06 o 
   2   0  14      126.31      124.83      5.61 o 
   3   0  14       77.12      100.15      4.78 o 
   4   0  14        8.75        7.91      4.44 o 
   5   0  14       28.90       37.47      3.30 o 
   6   0  14       22.97       26.38      3.08 o 
   7   0  14       10.59        3.67      1.94 o 
   8   0  14       62.72       56.41      4.90 o 
   9   0  14       62.84       63.80      5.36 o 
  10   0  14      444.45      436.49     14.87 o 
  11   0  14      101.31      119.21      7.71 o 
  12   0  14       32.32       37.69      4.79 o 
  13   0  14        8.30       11.77      3.71 o 
  14   0  14       35.53       28.83      6.50 o 
 -16   1  14        0.30        1.73      2.43 o 
 -15   1  14       57.30       52.28      3.75 o 
 -14   1  14        1.11       -1.95      1.95 o 
 -13   1  14        0.71        0.65      1.83 o 
 -12   1  14        2.78        1.81      1.49 o 
 -11   1  14        2.08        0.08      1.06 o 
 -10   1  14       10.77       10.80      1.36 o 
  -9   1  14      196.47      204.40      3.87 o 
  -8   1  14       53.41       52.70      2.14 o 
  -7   1  14        4.86        2.73      0.85 o 
  -6   1  14      209.61      207.95      3.43 o 
  -5   1  14        3.51        1.92      0.72 o 
  -4   1  14        0.02       -0.25      0.66 o 
  -3   1  14       88.80       79.11      2.33 o 
  -2   1  14      137.88      134.73      2.68 o 
  -1   1  14      356.21      345.76      4.57 o 
   0   1  14      628.85      586.47      7.09 o 
   1   1  14      102.90      107.25      2.56 o 
   2   1  14      165.91      151.50      3.16 o 
   3   1  14      299.79      295.21      5.71 o 
   4   1  14      253.57      248.92      4.90 o 
   5   1  14        1.05        1.94      1.16 o 
   6   1  14       16.33       15.03      1.70 o 
   7   1  14       83.18       80.26      3.47 o 
   8   1  14        2.91        3.18      1.45 o 
   9   1  14       12.48        9.91      1.92 o 
  10   1  14        0.00        0.61      1.67 o 
  11   1  14       85.53       82.55      8.34 o 
  12   1  14       90.85       96.58      5.21 o 
  13   1  14       95.70      101.07      5.87 o 
  14   1  14        1.93        2.27      2.32 o 
 -15   2  14        1.59        0.01      2.59 o 
 -14   2  14       13.94       14.19      2.46 o 
 -13   2  14       12.55       11.09      3.29 o 
 -12   2  14        0.88       -0.02      1.43 o 
 -11   2  14       83.25       88.54      5.03 o 
 -10   2  14        2.75        1.10      1.11 o 
  -9   2  14      149.02      150.93      3.29 o 
  -8   2  14       51.02       39.46      1.65 o 
  -7   2  14      164.72      168.71      3.34 o 
  -6   2  14       11.17        9.02      0.99 o 
  -5   2  14        2.55        3.55      0.97 o 
  -4   2  14      245.63      230.91      3.53 o 
  -3   2  14       13.62       12.90      1.03 o 
  -2   2  14       62.71       68.63      1.99 o 
  -1   2  14       30.35       38.56      1.53 o 
   0   2  14      265.98      248.26      4.06 o 
   1   2  14        3.70        0.72      0.81 o 
   2   2  14      907.05      851.24      9.82 o 
   3   2  14       98.48       83.36      2.38 o 
   4   2  14        2.00        1.52      0.91 o 
   5   2  14        0.01        0.90      1.04 o 
   6   2  14      512.32      513.11      8.38 o 
   7   2  14       94.55       85.15      3.38 o 
   8   2  14       27.70       23.17      3.83 o 
   9   2  14       81.94       84.86      4.02 o 
  10   2  14       15.43       12.33      2.04 o 
  11   2  14      259.38      286.50      8.41 o 
  12   2  14        0.06        0.50      1.79 o 
  13   2  14       44.50       42.56      3.16 o 
  14   2  14        7.25        8.67      2.32 o 
 -15   3  14       26.30       23.86      3.21 o 
 -14   3  14        0.44       -2.25      2.25 o 
 -13   3  14        0.87       -2.01      2.01 o 
 -12   3  14        3.38        0.64      1.93 o 
 -11   3  14        2.89        2.22      1.43 o 
 -10   3  14       37.20       36.17      2.12 o 
  -9   3  14        5.58        6.49      1.27 o 
  -8   3  14      155.25      153.83      3.60 o 
  -7   3  14      191.85      181.81      3.45 o 
  -6   3  14        9.02        4.88      1.35 o 
  -5   3  14       22.51       19.09      1.22 o 
  -4   3  14       23.91       18.37      1.11 o 
  -3   3  14       61.66       58.54      2.39 o 
  -2   3  14        1.79        1.20      0.65 o 
  -1   3  14        0.50        1.02      0.75 o 
   0   3  14       22.61       19.14      1.41 o 
   1   3  14      246.99      254.78      5.18 o 
   2   3  14        7.17        4.64      1.17 o 
   3   3  14      194.13      185.15      3.53 o 
   4   3  14        1.49       -0.37      0.83 o 
   5   3  14        0.00       -0.47      0.86 o 
   6   3  14       73.16       69.73      2.37 o 
   7   3  14        0.79        1.62      1.68 o 
   8   3  14       38.32       36.35      2.60 o 
   9   3  14        0.24       -0.47      1.29 o 
  10   3  14        4.13        5.45      2.53 o 
  11   3  14       28.17       37.22      4.24 o 
  12   3  14       41.57       42.25      4.42 o 
  13   3  14        0.03       -2.46      2.46 o 
  14   3  14        0.33       -3.83      3.83 o 
 -15   4  14        1.26        2.36      4.20 o 
 -14   4  14        2.92        0.45      3.67 o 
 -13   4  14       25.79       18.11      4.36 o 
 -12   4  14        0.51       -1.25      2.54 o 
 -11   4  14        0.03        2.58      2.07 o 
 -10   4  14        1.04        1.68      1.24 o 
  -9   4  14        0.08        0.03      1.08 o 
  -8   4  14       23.75       24.18      1.68 o 
  -7   4  14       13.45       13.29      1.51 o 
  -6   4  14       27.05       25.29      1.72 o 
  -5   4  14       64.85       65.27      2.28 o 
  -4   4  14       41.15       42.14      1.81 o 
  -3   4  14       35.34       33.93      1.82 o 
  -2   4  14      142.12      140.94      3.79 o 
  -1   4  14        0.65       -0.27      0.87 o 
   0   4  14       75.89       58.27      3.17 o 
   1   4  14       25.14       14.38      1.65 o 
   2   4  14       12.39       12.64      1.24 o 
   3   4  14       16.63       13.77      1.26 o 
   4   4  14        2.71        2.96      1.10 o 
   5   4  14      223.89      236.98      5.64 o 
   6   4  14      406.93      409.87      6.54 o 
   7   4  14      145.52      147.46      3.75 o 
   8   4  14       14.40       16.20      2.60 o 
   9   4  14        3.44        3.34      2.20 o 
  10   4  14        1.22       -1.85      4.48 o 
  11   4  14        0.10       -1.54      3.59 o 
  12   4  14        0.75       -3.81      3.97 o 
  13   4  14        4.60        8.14      5.20 o 
 -14   5  14       25.81       21.29      7.12 o 
 -13   5  14       11.85       13.57      4.37 o 
 -12   5  14       50.61       51.66      5.01 o 
 -11   5  14      109.15       96.93      5.82 o 
 -10   5  14        1.25        0.41      1.68 o 
  -9   5  14       90.35       91.27      5.12 o 
  -8   5  14      300.04      293.68      5.43 o 
  -7   5  14       45.15       51.98      2.46 o 
  -6   5  14        2.90        2.07      1.20 o 
  -5   5  14      133.79      141.76      5.48 o 
  -4   5  14        1.01        0.75      1.16 o 
  -3   5  14      290.77      320.66      6.72 o 
  -2   5  14        3.37        3.70      1.35 o 
  -1   5  14        6.35        6.80      1.56 o 
   0   5  14        8.27        5.27      1.40 o 
   1   5  14      244.14      239.74      5.06 o 
   2   5  14        4.45        4.35      1.33 o 
   3   5  14       23.69       25.02      1.98 o 
   4   5  14        1.42        1.32      1.27 o 
   5   5  14       10.01       10.84      1.72 o 
   6   5  14      170.14      181.27      4.81 o 
   7   5  14       39.20       38.26      2.34 o 
   8   5  14       14.61       10.68      2.07 o 
   9   5  14        1.52        2.78      2.06 o 
  10   5  14       42.18       43.35      5.21 o 
  11   5  14       32.21       44.37      6.06 o 
  12   5  14        0.40       -0.41      4.40 o 
  13   5  14        1.13        5.35      4.52 o 
 -13   6  14       16.12       15.21      3.44 o 
 -12   6  14        0.26       -1.60      2.56 o 
 -11   6  14        1.21       -1.08      2.52 o 
 -10   6  14       16.81       14.78      2.48 o 
  -9   6  14        0.82       -0.10      1.65 o 
  -8   6  14       10.00        7.15      1.59 o 
  -7   6  14        4.82        4.73      1.41 o 
  -6   6  14       35.35       31.88      2.03 o 
  -5   6  14       25.72       22.17      2.06 o 
  -4   6  14       18.96       17.71      2.18 o 
  -3   6  14       58.45       62.49      7.49 o 
  -2   6  14       13.98       11.62      2.49 o 
  -1   6  14      113.96      122.26      5.88 o 
   0   6  14       11.08       11.39      1.74 o 
   1   6  14        4.39        2.28      1.54 o 
   2   6  14      297.21      302.80      6.54 o 
   3   6  14        0.95        0.22      1.13 o 
   4   6  14        0.45        0.27      1.22 o 
   5   6  14      106.41      121.79      5.68 o 
   6   6  14       47.44       46.04      2.55 o 
   7   6  14       37.03       35.22      2.85 o 
   8   6  14       16.63       14.31      2.36 o 
   9   6  14       27.99       23.19      2.87 o 
  10   6  14       10.39        7.77      2.86 o 
  11   6  14       66.73       73.44      5.66 o 
  12   6  14       24.33       26.07      4.98 o 
 -12   7  14        9.50        2.67      3.66 o 
 -11   7  14        0.45        3.54      2.84 o 
 -10   7  14        2.30        3.40      5.26 o 
  -9   7  14       77.46       71.48      4.72 o 
  -8   7  14       45.65       41.21      5.35 o 
  -7   7  14       12.84       15.39      3.07 o 
  -6   7  14        0.12        2.17      1.88 o 
  -5   7  14        0.33       -1.08      1.54 o 
  -4   7  14      145.25      141.20      6.13 o 
  -3   7  14      403.47      430.86      8.78 o 
  -2   7  14        0.07        1.82      1.42 o 
  -1   7  14       27.96       23.21      2.68 o 
   0   7  14       59.65       59.20      3.19 o 
   1   7  14       46.26       44.22      2.64 o 
   2   7  14        6.21        4.63      1.74 o 
   3   7  14       95.58       98.58      3.81 o 
   4   7  14       81.44       78.56      3.56 o 
   5   7  14        1.84        2.06      2.16 o 
   6   7  14       66.74       69.02      3.87 o 
   7   7  14        4.29        3.04      2.22 o 
   8   7  14       14.45       14.98      2.81 o 
   9   7  14       23.17       19.02      3.29 o 
  10   7  14       45.64       53.84      5.25 o 
  11   7  14       22.08       24.40      4.39 o 
 -11   8  14       71.88       68.04      6.98 o 
 -10   8  14        0.22        1.97      3.52 o 
  -9   8  14       19.09       19.16      4.15 o 
  -8   8  14        1.10       -2.47      2.47 o 
  -7   8  14       63.65       61.60      4.86 o 
  -6   8  14        9.60       10.77      4.63 o 
  -5   8  14        0.10       -2.05      2.05 o 
  -4   8  14        3.89        5.41      2.48 o 
  -3   8  14       14.00       19.10      2.98 o 
  -2   8  14      136.07      136.49      5.39 o 
  -1   8  14        0.37        0.81      2.04 o 
   0   8  14        2.32       -0.79      1.76 o 
   1   8  14       85.39       83.22      4.72 o 
   2   8  14       86.56       90.04      4.84 o 
   3   8  14       33.67       33.48      4.05 o 
   4   8  14       15.27       16.88      3.97 o 
   5   8  14       26.89       25.55      4.93 o 
   6   8  14       18.76       14.52      3.52 o 
   7   8  14       20.78       19.00      3.93 o 
   8   8  14       15.28       14.29      4.23 o 
   9   8  14        1.74        4.65      3.48 o 
  -9   9  14        5.36        3.70      3.38 o 
  -8   9  14       28.12       31.50      4.50 o 
  -7   9  14        1.54        2.31      2.88 o 
  -6   9  14       33.45       34.62      4.31 o 
  -5   9  14        9.23        5.70      3.77 o 
  -4   9  14        2.52        0.91      2.52 o 
  -3   9  14       75.62       84.63      5.38 o 
  -2   9  14        0.17        5.34      2.92 o 
  -1   9  14       52.48       51.55      5.47 o 
   0   9  14        4.91        2.58      2.40 o 
   1   9  14        0.06       -1.24      2.09 o 
   2   9  14       19.38       21.22      3.54 o 
   3   9  14       21.01       19.96      6.79 o 
   4   9  14        0.68        3.70      2.93 o 
   5   9  14        7.06        1.23      2.99 o 
   6   9  14        5.31        1.46      2.99 o 
   7   9  14        3.38        3.87      4.30 o 
  -6  10  14        0.04        0.68      3.07 o 
  -5  10  14        7.29        8.40      3.19 o 
  -4  10  14        3.15        2.85      2.70 o 
  -3  10  14        0.35        1.54      2.77 o 
  -2  10  14        2.83        2.20      2.68 o 
  -1  10  14       13.90       14.49      3.35 o 
   0  10  14       19.81       21.35      3.60 o 
   1  10  14        0.41        0.25      2.70 o 
   2  10  14       53.11       49.84      4.88 o 
   3  10  14       20.19        7.35      3.26 o 
   4  10  14        4.35        5.70      3.21 o 
 -15   1  15       24.27       24.46      2.96 o 
 -14   1  15        6.85        4.53      2.21 o 
 -13   1  15      288.24      298.50      7.40 o 
 -12   1  15      718.51      761.60     13.91 o 
 -11   1  15       47.14       52.34      2.39 o 
 -10   1  15       39.45       37.75      2.10 o 
  -9   1  15       77.91       79.29      2.95 o 
  -8   1  15      206.57      214.86      3.97 o 
  -7   1  15      124.18      113.92      2.74 o 
  -6   1  15       15.25       15.09      1.20 o 
  -5   1  15        2.67        0.63      0.80 o 
  -4   1  15      232.83      225.42      3.68 o 
  -3   1  15     1932.69     1838.60     19.39 o 
  -2   1  15      488.81      454.59      6.15 o 
  -1   1  15       52.40       46.69      2.11 o 
   0   1  15      146.87      123.10      2.90 o 
   1   1  15     1463.51     1314.23     16.17 o 
   2   1  15        2.96        1.23      0.95 o 
   3   1  15      229.61      204.98      4.38 o 
   4   1  15        0.16        0.39      1.12 o 
   5   1  15        0.98        0.08      1.16 o 
   6   1  15       45.47       47.42      2.70 o 
   7   1  15        0.98        0.15      1.36 o 
   8   1  15        7.41        5.51      1.73 o 
   9   1  15        0.47       -0.18      1.63 o 
  10   1  15      444.24      476.79     10.42 o 
  11   1  15       30.58       29.68      2.87 o 
  12   1  15      160.10      153.05      5.82 o 
  13   1  15        1.06        1.72      2.26 o 
  14   1  15       31.16       34.54      3.46 o 
 -15   2  15        0.95        3.96      3.11 o 
 -14   2  15       31.38       35.72      4.70 o 
 -13   2  15        4.24        2.78      1.94 o 
 -12   2  15      146.31      165.73      4.99 o 
 -11   2  15      112.02      118.08      3.81 o 
 -10   2  15        1.90        0.73      1.09 o 
  -9   2  15        3.63       -0.74      0.95 o 
  -8   2  15        8.79        3.88      1.06 o 
  -7   2  15       73.82       68.94      2.33 o 
  -6   2  15        9.35        7.71      1.44 o 
  -5   2  15      400.52      400.78      5.57 o 
  -4   2  15      593.95      604.56      8.09 o 
  -3   2  15       35.48       31.12      1.54 o 
  -2   2  15        0.47        1.13      0.80 o 
  -1   2  15      910.79      854.28     10.66 o 
   0   2  15      151.64      158.46      3.96 o 
   1   2  15        6.45       10.33      1.23 o 
   2   2  15       29.69       36.40      2.00 o 
   3   2  15        3.68        4.19      1.54 o 
   4   2  15      134.87      136.28      3.64 o 
   5   2  15      280.76      279.75      5.44 o 
   6   2  15      326.19      310.75     12.16 o 
   7   2  15        4.48        4.44      1.72 o 
   8   2  15      380.94      402.58     11.14 o 
   9   2  15        0.33        0.23      1.46 o 
  10   2  15        2.01        2.01      1.96 o 
  11   2  15       64.26       65.36      4.24 o 
  12   2  15        0.09       -0.25      1.86 o 
  13   2  15       15.18       11.13      2.38 o 
  14   2  15        0.00       -2.89      2.89 o 
 -15   3  15        8.38        3.89      3.11 o 
 -14   3  15       30.96       27.86      4.02 o 
 -13   3  15       40.72       33.87      3.36 o 
 -12   3  15      102.61      100.35      4.74 o 
 -11   3  15        0.22        1.40      1.73 o 
 -10   3  15       57.49       54.34      3.58 o 
  -9   3  15       34.55       35.21      2.39 o 
  -8   3  15        2.61        2.62      1.15 o 
  -7   3  15      113.96      114.94      3.72 o 
  -6   3  15        3.53        2.79      0.88 o 
  -5   3  15      103.60      101.77      3.62 o 
  -4   3  15       11.39       12.32      1.03 o 
  -3   3  15      767.66      740.70      9.47 o 
  -2   3  15      223.99      233.46      4.10 o 
  -1   3  15        0.76       -0.80      0.80 o 
   0   3  15      220.62      208.85      4.04 o 
   1   3  15        5.19        3.09      0.98 o 
   2   3  15      220.95      213.84      3.88 o 
   3   3  15       12.23       11.17      1.13 o 
   4   3  15        0.06       -0.10      0.88 o 
   5   3  15        0.00        0.48      0.99 o 
   6   3  15      236.43      244.99      5.45 o 
   7   3  15        0.47        1.95      1.15 o 
   8   3  15       41.59       35.50      2.36 o 
   9   3  15      189.39      215.15      8.46 o 
  10   3  15        6.99        4.21      3.15 o 
  11   3  15       95.59      105.40      8.29 o 
  12   3  15       17.43       11.98      4.39 o 
  13   3  15       16.40       16.85      4.52 o 
 -14   4  15        4.89        4.60      4.71 o 
 -13   4  15       22.48       26.11      5.62 o 
 -12   4  15       32.97       39.55      5.34 o 
 -11   4  15        1.29       -2.02      2.72 o 
 -10   4  15        3.04        2.41      1.47 o 
  -9   4  15        5.64        5.37      1.35 o 
  -8   4  15       21.85       18.02      2.06 o 
  -7   4  15       71.23       69.62      3.11 o 
  -6   4  15       54.48       59.18      3.73 o 
  -5   4  15       99.53      102.06      3.24 o 
  -4   4  15       21.30       24.55      1.64 o 
  -3   4  15       72.37       75.92      4.24 o 
  -2   4  15       79.57       75.82      3.89 o 
  -1   4  15       25.01       25.78      1.75 o 
   0   4  15       77.31       67.06      3.49 o 
   1   4  15       40.99       40.35      2.01 o 
   2   4  15        0.80        1.51      1.04 o 
   3   4  15      158.48      154.48      4.55 o 
   4   4  15        1.01        0.59      1.10 o 
   5   4  15      402.80      390.80      6.65 o 
   6   4  15      400.74      394.17      6.49 o 
   7   4  15       23.66       22.10      1.90 o 
   8   4  15       89.25       90.24      5.03 o 
   9   4  15       33.43       28.74      4.22 o 
  10   4  15       86.57       93.98      8.65 o 
  11   4  15       98.84       94.96      9.01 o 
  12   4  15       68.39       60.54     16.08 o 
  13   4  15        0.00       -1.98      4.72 o 
 -13   5  15        1.05        2.72      3.98 o 
 -12   5  15        2.99        5.34      3.10 o 
 -11   5  15        7.30        2.07      2.60 o 
 -10   5  15        8.64        5.57      2.47 o 
  -9   5  15       47.44       52.22      3.22 o 
  -8   5  15      102.28       99.19      3.77 o 
  -7   5  15        1.85        1.81      1.34 o 
  -6   5  15      166.34      173.98      4.70 o 
  -5   5  15       28.93       22.27      1.98 o 
  -4   5  15      104.79      103.87      4.87 o 
  -3   5  15       45.99       43.51      3.57 o 
  -2   5  15      101.17      112.82      4.78 o 
  -1   5  15        1.87        1.10      1.29 o 
   0   5  15       56.33       56.26      3.63 o 
   1   5  15      167.65      168.31      4.45 o 
   2   5  15      243.88      248.72      5.39 o 
   3   5  15        0.60       -0.55      1.18 o 
   4   5  15       53.29       56.18      2.89 o 
   5   5  15       29.12       33.91      2.79 o 
   6   5  15        2.54        3.46      1.52 o 
   7   5  15        0.24        2.73      1.49 o 
   8   5  15       26.89       22.52      2.78 o 
   9   5  15       55.06       60.86      4.86 o 
  10   5  15      279.84      284.26     13.08 o 
  11   5  15       54.96       68.15     20.98 o 
  12   5  15        0.37       -2.82      4.12 o 
 -13   6  15        0.02       -0.48      2.86 o 
 -12   6  15       16.04       21.35      4.60 o 
 -11   6  15        9.39        6.62      2.81 o 
 -10   6  15      136.18      128.53      5.33 o 
  -9   6  15       49.35       52.75      4.02 o 
  -8   6  15        0.12        0.63      1.57 o 
  -7   6  15       18.36       13.54      1.84 o 
  -6   6  15        0.12        0.47      1.35 o 
  -5   6  15       13.99       11.73      2.68 o 
  -4   6  15        9.44        8.85      1.76 o 
  -3   6  15       15.99       14.16      2.13 o 
  -2   6  15      131.89      130.30      4.72 o 
  -1   6  15       33.02       29.39      2.71 o 
   0   6  15       32.42       30.83      2.61 o 
   1   6  15        0.43        1.44      1.22 o 
   2   6  15        0.10       -0.26      1.14 o 
   3   6  15        0.23       -0.79      1.19 o 
   4   6  15       11.81        7.55      1.55 o 
   5   6  15       25.91       19.89      2.03 o 
   6   6  15       62.87       63.43      3.12 o 
   7   6  15       80.96       82.55      3.62 o 
   8   6  15       24.34       24.79      2.91 o 
   9   6  15       33.00       37.28      3.48 o 
  10   6  15        0.20        1.10      2.82 o 
  11   6  15       15.96       13.54      3.62 o 
 -11   7  15        0.88        4.98      4.50 o 
 -10   7  15        3.13        4.56      2.80 o 
  -9   7  15        4.32       -0.34      2.39 o 
  -8   7  15       55.76       59.08      4.34 o 
  -7   7  15        0.01       -1.00      2.03 o 
  -6   7  15       14.84       17.57      4.04 o 
  -5   7  15        3.58        0.08      2.76 o 
  -4   7  15        0.39       -0.37      1.56 o 
  -3   7  15        4.97        3.79      1.84 o 
  -2   7  15        1.87        0.81      1.59 o 
  -1   7  15        6.35        4.95      1.65 o 
   0   7  15      235.36      250.81      9.21 o 
   1   7  15        9.53        6.97      1.89 o 
   2   7  15       23.66       23.44      2.23 o 
   3   7  15        7.25        9.50      2.32 o 
   4   7  15        0.00       -0.42      1.72 o 
   5   7  15        0.77        2.75      1.90 o 
   6   7  15        2.86        3.95      2.24 o 
   7   7  15       22.02       17.18      2.84 o 
   8   7  15       20.94       18.80      3.19 o 
   9   7  15      110.09      115.37      6.31 o 
  10   7  15       31.79       27.29      3.91 o 
 -10   8  15        0.42       -0.41      3.72 o 
  -9   8  15       69.42       77.87     13.82 o 
  -8   8  15       21.06       24.41      3.97 o 
  -7   8  15       69.70       65.08      5.46 o 
  -6   8  15       40.31       47.90      6.56 o 
  -5   8  15       75.36       78.93      5.36 o 
  -4   8  15       14.24       14.29      3.04 o 
  -3   8  15        0.66       -0.90      2.04 o 
  -2   8  15        4.45        5.84      2.43 o 
  -1   8  15       58.01       55.55      3.94 o 
   0   8  15      103.19      115.47      5.60 o 
   1   8  15       32.73       34.60      5.42 o 
   2   8  15       85.84       76.53      9.02 o 
   3   8  15        0.59        4.81      2.55 o 
   4   8  15       22.76       23.23      3.52 o 
   5   8  15        2.28        0.33      4.33 o 
   6   8  15        2.53        4.15      2.93 o 
   7   8  15       10.73       15.93      3.97 o 
   8   8  15       60.31       71.28      6.39 o 
  -8   9  15        0.86       -2.98      2.98 o 
  -7   9  15        1.25       -0.30      2.94 o 
  -6   9  15      171.57      173.32      8.44 o 
  -5   9  15        2.92        5.59      2.95 o 
  -4   9  15        3.01        3.37      2.74 o 
  -3   9  15        3.63        4.27      2.68 o 
  -2   9  15       56.47       58.72      7.03 o 
  -1   9  15       66.63       64.97      5.31 o 
   0   9  15        0.09       -0.82      2.48 o 
   1   9  15        4.25        0.03      2.52 o 
   2   9  15       12.71        9.51      4.82 o 
   3   9  15       19.20       19.10      4.87 o 
   4   9  15        0.58       -1.18      2.74 o 
   5   9  15        0.00       -0.61      4.62 o 
   6   9  15        1.68       -2.06      2.84 o 
  -4  10  15        9.03        8.21      3.19 o 
  -3  10  15       38.10       44.97      4.77 o 
  -2  10  15        2.16        3.28      3.02 o 
  -1  10  15       60.10       54.65      5.19 o 
   0  10  15       64.25       63.87      5.38 o 
   1  10  15       54.68       69.06      5.75 o 
   2  10  15        1.01        5.64      3.34 o 
   3  10  15        0.00        2.65      4.23 o 
 -15   0  16        1.76        1.36      3.48 o 
 -14   0  16        0.50        0.99      3.19 o 
 -13   0  16        2.06        4.24      2.85 o 
 -12   0  16      156.18      182.00     11.16 o 
 -11   0  16       19.16       29.35      3.04 o 
 -10   0  16      550.56      557.75     11.38 o 
  -9   0  16       35.40       42.44      2.77 o 
  -8   0  16       31.92       38.51      3.92 o 
  -7   0  16       56.56       54.88      2.88 o 
  -6   0  16        6.25        7.99      1.61 o 
  -5   0  16        6.93        4.90      1.37 o 
  -4   0  16       35.17       44.93      2.66 o 
  -3   0  16      472.16      469.97      9.19 o 
  -2   0  16       26.75       12.60      1.68 o 
  -1   0  16       97.10       98.11      3.81 o 
   0   0  16      305.11      258.38      6.47 o 
   1   0  16       85.14       71.46      4.81 o 
   2   0  16     1074.97      998.03     22.93 o 
   3   0  16        1.74       -1.43      1.43 o 
   4   0  16        0.38        0.84      1.58 o 
   5   0  16        0.04        1.82      2.40 o 
   6   0  16      144.33      123.45      6.93 o 
   7   0  16        7.26        8.79      4.74 o 
   8   0  16       90.81       74.12      5.85 o 
   9   0  16      587.35      599.48     18.88 o 
  10   0  16        0.07       -0.82      2.70 o 
  11   0  16      443.18      499.29     16.94 o 
  12   0  16       89.41       87.24     13.91 o 
  13   0  16        0.04        3.06      4.75 o 
 -15   1  16       10.04        9.04      2.55 o 
 -14   1  16        0.10       -2.14      2.80 o 
 -13   1  16        1.36        0.29      1.99 o 
 -12   1  16       18.17       12.14      2.23 o 
 -11   1  16        7.56        8.27      1.64 o 
 -10   1  16       77.11       85.43      2.94 o 
  -9   1  16        5.46        4.98      1.17 o 
  -8   1  16        0.71       -0.11      1.00 o 
  -7   1  16       99.35      105.67      3.44 o 
  -6   1  16       65.60       57.99      3.01 o 
  -5   1  16       26.05       24.43      1.59 o 
  -4   1  16        6.46        5.21      1.02 o 
  -3   1  16       17.73       17.23      1.34 o 
  -2   1  16       25.50       27.32      1.56 o 
  -1   1  16      491.82      453.72      6.54 o 
   0   1  16      106.85      108.16      2.94 o 
   1   1  16       16.94       14.90      1.40 o 
   2   1  16      362.00      335.19      6.48 o 
   3   1  16       23.32       25.64      2.03 o 
   4   1  16       57.86       48.48      3.32 o 
   5   1  16       11.36        9.07      1.59 o 
   6   1  16        1.10       -0.46      1.28 o 
   7   1  16      120.80      127.77      4.76 o 
   8   1  16      124.16      119.95      6.24 o 
   9   1  16       57.83       61.63      6.72 o 
  10   1  16       52.40       56.30      3.60 o 
  11   1  16       99.70      108.24      4.94 o 
  12   1  16        9.73        8.80      2.46 o 
  13   1  16        1.94        1.15      2.40 o 
 -15   2  16        2.06        3.53      2.94 o 
 -14   2  16        2.59        0.34      2.54 o 
 -13   2  16       20.10       18.51      2.61 o 
 -12   2  16        0.26        2.98      1.84 o 
 -11   2  16       12.20       11.90      2.01 o 
 -10   2  16       23.21       25.45      1.86 o 
  -9   2  16        1.90        2.71      1.23 o 
  -8   2  16       60.70       66.78      2.55 o 
  -7   2  16       14.46       13.64      1.33 o 
  -6   2  16        0.32       -0.40      0.89 o 
  -5   2  16       61.50       55.61      3.07 o 
  -4   2  16        3.60        3.06      0.95 o 
  -3   2  16      140.21      122.32      3.02 o 
  -2   2  16       28.42       28.70      1.66 o 
  -1   2  16       25.56       18.15      1.75 o 
   0   2  16       58.18       63.31      2.81 o 
   1   2  16      310.35      268.28      5.03 o 
   2   2  16      316.79      283.83      4.88 o 
   3   2  16       49.74       51.78      2.47 o 
   4   2  16        7.71        7.90      1.40 o 
   5   2  16        7.34        2.66      1.51 o 
   6   2  16       77.47       82.96      4.20 o 
   7   2  16        5.31        5.83      1.69 o 
   8   2  16        0.07       -0.24      1.54 o 
   9   2  16       85.86      101.12      6.93 o 
  10   2  16      117.09      121.55      6.73 o 
  11   2  16      156.96      165.03      9.47 o 
  12   2  16       16.48       15.84      2.36 o 
  13   2  16        1.44        0.39      2.11 o 
 -14   3  16        2.90        7.62      2.74 o 
 -13   3  16        5.89        2.42      2.36 o 
 -12   3  16        0.04        0.07      2.07 o 
 -11   3  16      160.64      159.15      6.18 o 
 -10   3  16       10.31        4.14      1.97 o 
  -9   3  16      139.07      142.89      4.02 o 
  -8   3  16      182.98      187.96      4.56 o 
  -7   3  16       78.28       75.79      2.91 o 
  -6   3  16      202.27      197.37      3.90 o 
  -5   3  16       31.08       30.62      2.31 o 
  -4   3  16       45.52       44.98      2.09 o 
  -3   3  16      277.19      305.53      5.09 o 
  -2   3  16      647.29      624.50      9.24 o 
  -1   3  16       69.17       71.30      2.38 o 
   0   3  16        9.65        8.96      1.32 o 
   1   3  16       89.01       94.23      3.63 o 
   2   3  16      158.16      152.00      3.33 o 
   3   3  16      208.88      203.49      4.25 o 
   4   3  16        7.70        5.54      1.14 o 
   5   3  16        0.46       -0.98      0.98 o 
   6   3  16      266.76      278.69      8.57 o 
   7   3  16       11.58       10.34      2.67 o 
   8   3  16       25.87       30.34      3.71 o 
   9   3  16        1.41        3.91      2.98 o 
  10   3  16       59.14       55.93      4.16 o 
  11   3  16       21.42       13.39      3.28 o 
  12   3  16      121.53      123.94      6.45 o 
  13   3  16       22.86       24.57      8.60 o 
 -14   4  16       11.16       13.58      5.50 o 
 -13   4  16       10.13        8.29      4.81 o 
 -12   4  16        3.54        4.21      4.26 o 
 -11   4  16       14.94       19.95      4.26 o 
 -10   4  16       11.53       11.94      1.98 o 
  -9   4  16      111.06      104.36      3.54 o 
  -8   4  16       22.81       20.96      1.92 o 
  -7   4  16        8.92        8.18      1.36 o 
  -6   4  16       52.36       51.95      2.95 o 
  -5   4  16       35.17       33.62      1.99 o 
  -4   4  16      399.95      392.85      6.76 o 
  -3   4  16       73.36       72.46      2.84 o 
  -2   4  16        0.44        1.98      1.20 o 
  -1   4  16      367.41      385.71      7.05 o 
   0   4  16        4.70        4.40      2.12 o 
   1   4  16       10.68        5.91      1.39 o 
   2   4  16       20.43       12.08      1.60 o 
   3   4  16        6.36        3.02      1.42 o 
   4   4  16       15.47       14.99      1.81 o 
   5   4  16        7.26        8.57      1.63 o 
   6   4  16      157.14      162.62      5.25 o 
   7   4  16       17.02       13.19      2.46 o 
   8   4  16      135.43      129.59      6.62 o 
   9   4  16       99.61      120.01      9.47 o 
  10   4  16        0.19       -3.93      3.93 o 
  11   4  16       24.80       20.83      5.66 o 
  12   4  16       26.71       24.60      6.22 o 
 -13   5  16       69.43       59.88     11.59 o 
 -12   5  16       23.05       19.51      4.80 o 
 -11   5  16        0.07       -0.21      2.79 o 
 -10   5  16        3.80        1.02      3.71 o 
  -9   5  16        1.31       -0.34      2.06 o 
  -8   5  16      217.58      219.97      7.32 o 
  -7   5  16      135.52      141.28      4.66 o 
  -6   5  16      188.37      192.01      6.12 o 
  -5   5  16       19.97       17.79      2.05 o 
  -4   5  16       62.95       73.92      5.58 o 
  -3   5  16       21.05       20.48      2.12 o 
  -2   5  16        4.64        2.58      1.48 o 
  -1   5  16        1.89        0.77      1.34 o 
   0   5  16       16.40       16.15      1.95 o 
   1   5  16        1.91        1.52      1.39 o 
   2   5  16       92.32       88.44      3.49 o 
   3   5  16       70.66       72.51      3.97 o 
   4   5  16        4.84        2.12      1.56 o 
   5   5  16        0.31        2.07      1.61 o 
   6   5  16       37.89       32.65      2.45 o 
   7   5  16       16.83       14.27      2.49 o 
   8   5  16        8.01        8.82      4.29 o 
   9   5  16       42.23       59.63     10.43 o 
  10   5  16       31.22       23.60     12.56 o 
  11   5  16       33.88       50.10      6.69 o 
 -12   6  16        0.05       -0.01      2.89 o 
 -11   6  16        0.01        1.78      3.67 o 
 -10   6  16       16.21       16.84      5.07 o 
  -9   6  16       28.74       27.99      3.55 o 
  -8   6  16       22.64       21.48      2.39 o 
  -7   6  16       47.57       57.10      3.50 o 
  -6   6  16      124.45      127.02      4.61 o 
  -5   6  16       26.89       20.41      2.81 o 
  -4   6  16       42.49       41.16      3.11 o 
  -3   6  16        5.46        4.81      1.44 o 
  -2   6  16       40.40       44.96      3.90 o 
  -1   6  16       14.05       13.63      1.66 o 
   0   6  16       12.37       10.10      1.52 o 
   1   6  16        2.82        1.29      1.30 o 
   2   6  16      106.63      107.08      3.62 o 
   3   6  16      132.43      133.14      4.19 o 
   4   6  16        0.17        0.59      1.43 o 
   5   6  16        9.90       11.52      1.88 o 
   6   6  16       37.95       35.79      2.74 o 
   7   6  16      203.63      206.15      8.62 o 
   8   6  16       32.86       35.82      3.39 o 
   9   6  16        1.51        0.45      2.80 o 
  10   6  16       16.07       10.85      6.57 o 
  11   6  16        1.59       -0.86      3.70 o 
 -11   7  16        4.63       11.46      7.78 o 
 -10   7  16        2.24        2.84      2.89 o 
  -9   7  16       25.71       23.05      3.58 o 
  -8   7  16        2.25        1.48      2.45 o 
  -7   7  16      301.93      319.03      9.67 o 
  -6   7  16       15.31       14.88      3.57 o 
  -5   7  16      124.35      134.36      6.18 o 
  -4   7  16        1.63        1.88      1.91 o 
  -3   7  16       64.29       70.16      5.26 o 
  -2   7  16       14.59       16.89      2.62 o 
  -1   7  16       14.43       10.93      2.01 o 
   0   7  16       14.23       16.79      2.21 o 
   1   7  16       43.73       41.25      5.06 o 
   2   7  16      104.99       95.79      4.23 o 
   3   7  16       12.50        7.74      2.16 o 
   4   7  16       39.95       37.89      3.44 o 
   5   7  16       21.36       21.56      2.86 o 
   6   7  16        8.31        8.16      2.59 o 
   7   7  16       16.02       18.17      4.93 o 
   8   7  16        0.49        1.57      2.63 o 
   9   7  16        1.83       -0.39      2.78 o 
  -9   8  16        1.56       -0.62      4.92 o 
  -8   8  16        0.71        0.27      3.46 o 
  -7   8  16       70.96       67.95      9.47 o 
  -6   8  16        0.77       -0.78      2.57 o 
  -5   8  16       48.63       50.69      6.49 o 
  -4   8  16       13.18       12.77      2.96 o 
  -3   8  16       11.25        7.04      2.82 o 
  -2   8  16        5.84        3.40      3.05 o 
  -1   8  16       86.02       80.99      5.39 o 
   0   8  16        0.04       -2.15      2.15 o 
   1   8  16        2.34       -1.99      2.25 o 
   2   8  16      157.88      162.36      7.88 o 
   3   8  16       19.70       17.58      3.30 o 
   4   8  16        4.48        3.14      4.58 o 
   5   8  16        0.68       -1.05      2.88 o 
   6   8  16       42.78       54.49      5.53 o 
   7   8  16        8.72       17.24      4.09 o 
   8   8  16       31.81       38.42      7.50 o 
  -7   9  16        8.48       12.53      3.66 o 
  -6   9  16       18.19       19.78      3.88 o 
  -5   9  16       44.75       44.18      4.79 o 
  -4   9  16        2.93        0.66      3.96 o 
  -3   9  16       61.02       62.67      5.36 o 
  -2   9  16       34.40       36.12      4.37 o 
  -1   9  16       40.43       48.81      4.90 o 
   0   9  16       14.25       16.34      3.45 o 
   1   9  16       79.18       74.51     14.11 o 
   2   9  16        9.26        9.54      3.26 o 
   3   9  16        0.74        3.76      3.01 o 
   4   9  16        3.26        5.82      3.23 o 
   5   9  16        9.98        8.36      4.07 o 
  -2  10  16        0.02        5.01      3.26 o 
  -1  10  16       14.71       14.07      3.66 o 
   0  10  16       46.90       46.59      5.33 o 
   1  10  16        0.63       -2.56      2.92 o 
 -14   1  17        6.68        8.22      2.47 o 
 -13   1  17        1.18        1.27      2.41 o 
 -12   1  17      188.17      206.98      6.03 o 
 -11   1  17       36.60       28.00      3.13 o 
 -10   1  17        0.67       -0.29      1.31 o 
  -9   1  17        6.40        5.12      1.31 o 
  -8   1  17       28.48       28.73      2.47 o 
  -7   1  17       26.16       23.92      1.67 o 
  -6   1  17        1.52        1.40      1.05 o 
  -5   1  17        0.40       -0.92      0.92 o 
  -4   1  17       13.67       17.84      1.48 o 
  -3   1  17      287.77      298.66      5.23 o 
  -2   1  17        4.85        7.99      1.22 o 
  -1   1  17        4.98        2.90      1.05 o 
   0   1  17       66.94       57.52      3.17 o 
   1   1  17      132.96      140.29      5.30 o 
   2   1  17       81.62       74.03      3.39 o 
   3   1  17       18.93       16.10      2.77 o 
   4   1  17      149.21      135.42      4.90 o 
   5   1  17        4.79        5.90      1.63 o 
   6   1  17      154.66      170.05      9.15 o 
   7   1  17       59.01       57.38      3.63 o 
   8   1  17       17.53       17.95      3.66 o 
   9   1  17      117.73      130.79      5.32 o 
  10   1  17       56.23       61.24      5.82 o 
  11   1  17       51.53       49.05      4.46 o 
  12   1  17        0.00        1.26      2.32 o 
  13   1  17       59.91       71.16      4.53 o 
 -14   2  17       21.23       17.72      3.32 o 
 -13   2  17        7.76        0.69      2.82 o 
 -12   2  17       27.83       31.37      5.28 o 
 -11   2  17       78.49       93.51      4.16 o 
 -10   2  17       20.41       23.38      2.39 o 
  -9   2  17      138.39      140.62      4.43 o 
  -8   2  17        0.04        0.60      1.12 o 
  -7   2  17        9.78        8.95      1.75 o 
  -6   2  17        0.13       -1.00      1.00 o 
  -5   2  17       31.23       32.87      1.88 o 
  -4   2  17        0.40       -0.22      0.91 o 
  -3   2  17       67.18       77.39      2.66 o 
  -2   2  17       39.04       33.16      1.83 o 
  -1   2  17       33.34       35.05      1.95 o 
   0   2  17        0.28        0.65      1.04 o 
   1   2  17       18.31       24.02      1.83 o 
   2   2  17        3.52        2.12      1.11 o 
   3   2  17       27.16       27.76      2.14 o 
   4   2  17        0.08       -0.42      1.27 o 
   5   2  17       33.52       32.93      3.57 o 
   6   2  17       36.99       41.16      3.53 o 
   7   2  17      122.36      115.43      5.90 o 
   8   2  17       77.40       85.69      4.50 o 
   9   2  17        2.25       -0.13      1.71 o 
  10   2  17       28.95       29.04      2.70 o 
  11   2  17       53.42       53.52      4.03 o 
  12   2  17        8.78       17.66      3.29 o 
  13   2  17       38.12       32.45      4.01 o 
 -14   3  17        0.38        1.46      2.78 o 
 -13   3  17       10.31        8.63      4.65 o 
 -12   3  17       41.54       35.60      4.90 o 
 -11   3  17        3.19        7.40      2.38 o 
 -10   3  17       58.62       61.45      4.65 o 
  -9   3  17      150.88      160.65      4.65 o 
  -8   3  17        2.81        4.63      1.44 o 
  -7   3  17      151.68      148.52      4.63 o 
  -6   3  17       10.72       11.66      1.78 o 
  -5   3  17        7.02        1.48      1.25 o 
  -4   3  17       18.83       18.32      1.86 o 
  -3   3  17      519.31      555.61     10.15 o 
  -2   3  17      160.35      153.26      5.92 o 
  -1   3  17       22.12       28.80      1.69 o 
   0   3  17        9.61        6.53      1.56 o 
   1   3  17      219.38      207.60      5.38 o 
   2   3  17       84.49       79.25      3.41 o 
   3   3  17       26.54       21.79      1.97 o 
   4   3  17       15.71       14.73      1.79 o 
   5   3  17       84.33       90.20      3.29 o 
   6   3  17       56.26       54.11      4.45 o 
   7   3  17       54.74       46.51      4.97 o 
   8   3  17        0.36        3.84      2.87 o 
   9   3  17        9.81        3.05      2.28 o 
  10   3  17      592.20      665.58     15.63 o 
  11   3  17       50.54       53.17      4.30 o 
  12   3  17       36.40       37.42      5.42 o 
 -13   4  17        1.09        3.96      4.55 o 
 -12   4  17        0.48        0.92      4.27 o 
 -11   4  17       23.05       25.22      5.45 o 
 -10   4  17       13.56       18.71      3.94 o 
  -9   4  17       79.75       75.42      3.50 o 
  -8   4  17       16.98       20.20      1.92 o 
  -7   4  17       19.63       15.20      1.69 o 
  -6   4  17        0.16       -1.08      1.26 o 
  -5   4  17       43.23       45.21      2.71 o 
  -4   4  17      128.84      125.88      4.01 o 
  -3   4  17       92.63       96.25      4.59 o 
  -2   4  17       91.17       86.21      3.62 o 
  -1   4  17       33.22       27.89      2.14 o 
   0   4  17       37.28       33.05      2.05 o 
   1   4  17       98.28       94.27      4.29 o 
   2   4  17       90.00       91.05      4.55 o 
   3   4  17       48.54       50.31      2.40 o 
   4   4  17        1.28        0.70      1.29 o 
   5   4  17       57.12       53.36      2.81 o 
   6   4  17      309.23      320.62      7.07 o 
   7   4  17       36.38       43.83      6.86 o 
   8   4  17       53.77       37.65      5.95 o 
   9   4  17        5.37        2.69      7.33 o 
  10   4  17        6.32        7.18      4.76 o 
  11   4  17       61.20       47.79      7.25 o 
  12   4  17       10.77        7.69      5.53 o 
 -12   5  17        2.16       -0.46      3.85 o 
 -11   5  17        0.30        1.43      3.73 o 
 -10   5  17        5.54        1.32      4.55 o 
  -9   5  17       30.56       24.83      3.43 o 
  -8   5  17       64.02       76.54      4.51 o 
  -7   5  17       20.07       17.01      2.40 o 
  -6   5  17       95.39       93.36      4.23 o 
  -5   5  17        3.05        2.67      1.69 o 
  -4   5  17       16.63       13.89      2.02 o 
  -3   5  17      311.64      324.17      7.33 o 
  -2   5  17       65.40       63.46      3.36 o 
  -1   5  17       75.96       76.88      4.34 o 
   0   5  17       62.75       58.61      3.10 o 
   1   5  17       32.27       37.27      2.50 o 
   2   5  17        0.21        0.17      1.44 o 
   3   5  17        4.10        3.37      1.69 o 
   4   5  17       12.38       10.59      2.37 o 
   5   5  17       63.80       61.21      3.31 o 
   6   5  17       77.33       81.22      4.65 o 
   7   5  17      153.19      153.69      7.23 o 
   8   5  17       18.34       19.59      4.44 o 
   9   5  17        9.35        4.32      3.89 o 
  10   5  17       51.19       60.99      7.25 o 
  11   5  17       86.14       93.73      8.74 o 
 -11   6  17        3.29        5.86      2.91 o 
 -10   6  17        0.01        0.27      2.43 o 
  -9   6  17       10.88       14.32      6.08 o 
  -8   6  17       47.56       53.86      3.68 o 
  -7   6  17       22.03       22.56      2.58 o 
  -6   6  17       65.44       62.63      3.66 o 
  -5   6  17       56.46       57.44      4.21 o 
  -4   6  17       24.05       22.58      3.09 o 
  -3   6  17       74.39       80.45      3.47 o 
  -2   6  17       37.63       38.79      3.09 o 
  -1   6  17        0.07        0.24      1.36 o 
   0   6  17      232.55      239.89      5.74 o 
   1   6  17      159.91      174.19      4.65 o 
   2   6  17       71.61       74.77      3.80 o 
   3   6  17       49.12       53.25      3.42 o 
   4   6  17        5.84        5.30      1.86 o 
   5   6  17       55.41       56.88      3.56 o 
   6   6  17       34.97       26.28      2.78 o 
   7   6  17      118.87      111.43      5.01 o 
   8   6  17        0.21        0.81      3.02 o 
   9   6  17      103.62      111.61      6.71 o 
  10   6  17       15.38        8.93      4.04 o 
 -10   7  17       40.77       47.39      5.86 o 
  -9   7  17       11.77       13.32      3.46 o 
  -8   7  17        0.67       -0.41      2.62 o 
  -7   7  17       14.68       16.46      3.18 o 
  -6   7  17      114.19      123.50     11.69 o 
  -5   7  17      130.47      130.78      6.04 o 
  -4   7  17        0.01       -1.86      1.86 o 
  -3   7  17        0.65        3.80      2.05 o 
  -2   7  17        0.00       -0.10      1.93 o 
  -1   7  17        3.69        3.90      1.97 o 
   0   7  17        4.47        5.16      2.01 o 
   1   7  17       53.96       50.82      3.71 o 
   2   7  17        6.98        6.15      2.28 o 
   3   7  17       48.41       50.83      3.82 o 
   4   7  17       17.78       15.57      2.73 o 
   5   7  17        4.58        6.72      2.82 o 
   6   7  17        8.28       10.68      3.02 o 
   7   7  17        9.64        9.04      3.48 o 
   8   7  17        2.71        3.39      2.91 o 
   9   7  17       38.12       36.18      4.93 o 
  -8   8  17       34.05       27.08      4.55 o 
  -7   8  17       90.48       93.37      6.82 o 
  -6   8  17       90.92       87.47      6.58 o 
  -5   8  17       69.08       79.03      8.19 o 
  -4   8  17       31.10       33.40      4.37 o 
  -3   8  17        8.75        8.46      3.02 o 
  -2   8  17        0.00        3.62      2.79 o 
  -1   8  17       27.00       25.99      5.91 o 
   0   8  17       64.75       51.37      5.52 o 
   1   8  17      118.45      129.22      7.59 o 
   2   8  17        3.67        0.43      2.79 o 
   3   8  17       11.93        8.33      3.48 o 
   4   8  17        6.80       12.46      5.39 o 
   5   8  17        8.10       13.59      3.69 o 
   6   8  17       59.88       65.64      8.67 o 
   7   8  17       16.92       14.77      4.06 o 
  -6   9  17        3.75        1.17      3.22 o 
  -5   9  17        4.26        4.85      3.13 o 
  -4   9  17       11.50        6.06      3.27 o 
  -3   9  17        8.73        9.18      3.21 o 
  -2   9  17       23.55       20.95      3.92 o 
  -1   9  17        2.68        4.12      3.12 o 
   0   9  17        7.93        5.52      3.28 o 
   1   9  17        0.10        0.72      2.78 o 
   2   9  17       13.19       20.38      3.99 o 
   3   9  17        0.24        1.66      3.18 o 
   4   9  17        7.15        1.30      5.06 o 
 -14   0  18        3.03        1.99      3.45 o 
 -13   0  18      229.92      257.96     18.82 o 
 -12   0  18      129.95      143.14      7.86 o 
 -11   0  18        1.03       -0.38      2.66 o 
 -10   0  18       26.76       25.85      6.05 o 
  -9   0  18        2.04        0.31      1.97 o 
  -8   0  18        8.94        7.89      2.04 o 
  -7   0  18       32.53       33.04      3.53 o 
  -6   0  18        0.86        0.31      1.46 o 
  -5   0  18       45.91       42.00      2.86 o 
  -4   0  18       60.51       69.52      3.91 o 
  -3   0  18        0.03        0.82      1.47 o 
  -2   0  18        7.58        6.31      1.68 o 
  -1   0  18       95.73       96.77      5.45 o 
   0   0  18       13.28        6.38      1.92 o 
   1   0  18        1.63       -1.72      1.72 o 
   2   0  18      148.42      110.57      5.92 o 
   3   0  18        3.03        1.26      2.33 o 
   4   0  18       16.99       15.26      4.15 o 
   5   0  18       16.87       16.91      3.23 o 
   6   0  18      307.70      320.95     11.92 o 
   7   0  18        0.07        3.22      2.56 o 
   8   0  18       61.48       55.88      5.36 o 
   9   0  18      243.97      267.16     11.12 o 
  10   0  18       14.86        5.97      3.43 o 
  11   0  18      104.84       97.86      7.34 o 
  12   0  18        0.47       -2.77      4.90 o 
 -14   1  18       20.59       20.88      2.88 o 
 -13   1  18       36.27       41.26      4.46 o 
 -12   1  18      122.01      125.21      7.91 o 
 -11   1  18       77.57       83.45      4.41 o 
 -10   1  18       51.82       51.10      3.12 o 
  -9   1  18       70.10       67.51      3.43 o 
  -8   1  18       20.54       19.00      1.69 o 
  -7   1  18       60.53       60.49      2.53 o 
  -6   1  18        2.24        3.62      1.21 o 
  -5   1  18       62.14       65.35      2.93 o 
  -4   1  18        0.66        2.36      1.16 o 
  -3   1  18      119.84      124.74      3.79 o 
  -2   1  18        8.77        8.42      1.31 o 
  -1   1  18       71.03       69.56      2.78 o 
   0   1  18       49.61       41.92      2.30 o 
   1   1  18        4.81        3.56      1.37 o 
   2   1  18       21.84       20.97      2.11 o 
   3   1  18        8.37        6.77      1.67 o 
   4   1  18        0.50        1.80      1.51 o 
   5   1  18       64.84       69.64      4.04 o 
   6   1  18        2.38        0.34      2.67 o 
   7   1  18        9.68       10.25      2.05 o 
   8   1  18       88.00       94.55      5.31 o 
   9   1  18       28.53       25.62      3.90 o 
  10   1  18       15.00       13.73      2.58 o 
  11   1  18       41.58       46.16      5.33 o 
  12   1  18        0.00        0.71      2.40 o 
 -14   2  18       43.37       46.49      4.35 o 
 -13   2  18        8.13        7.77      3.28 o 
 -12   2  18       98.19      112.84      9.43 o 
 -11   2  18       12.20        6.91      2.03 o 
 -10   2  18       34.04       30.38      4.01 o 
  -9   2  18       33.56       29.49      2.13 o 
  -8   2  18       11.21        7.35      1.55 o 
  -7   2  18       30.43       30.63      2.22 o 
  -6   2  18        2.14        3.70      1.24 o 
  -5   2  18       44.96       44.62      3.18 o 
  -4   2  18       87.60       81.74      3.30 o 
  -3   2  18        7.39        7.35      1.31 o 
  -2   2  18      123.68      144.21      6.35 o 
  -1   2  18      183.41      180.69      4.32 o 
   0   2  18       21.32       18.76      1.69 o 
   1   2  18        1.47       -0.61      1.18 o 
   2   2  18      126.26      113.44      3.85 o 
   3   2  18        3.53        2.63      1.49 o 
   4   2  18        2.65        3.59      1.57 o 
   5   2  18      116.62      126.99      6.31 o 
   6   2  18        0.37        0.50      1.53 o 
   7   2  18       32.57       34.71      2.80 o 
   8   2  18      130.69      123.40      6.19 o 
   9   2  18       10.75       11.97      2.27 o 
  10   2  18        0.00        1.70      1.90 o 
  11   2  18      199.47      203.69      6.37 o 
  12   2  18        7.89       12.08      3.12 o 
 -13   3  18      268.12      298.61      9.46 o 
 -12   3  18      134.90      143.19      7.63 o 
 -11   3  18        2.82        2.54      2.48 o 
 -10   3  18       10.51       13.54      3.20 o 
  -9   3  18      159.77      163.45      6.99 o 
  -8   3  18        0.67        0.64      1.53 o 
  -7   3  18       60.54       62.13      3.38 o 
  -6   3  18       61.11       54.54      2.74 o 
  -5   3  18       29.42       26.70      2.24 o 
  -4   3  18      131.51      122.13      4.14 o 
  -3   3  18      143.88      156.09      5.07 o 
  -2   3  18      134.25      141.20      4.78 o 
  -1   3  18        6.47        9.03      1.76 o 
   0   3  18       29.68       24.80      2.76 o 
   1   3  18       36.01       32.35      2.74 o 
   2   3  18       28.42       23.56      2.20 o 
   3   3  18      132.36      137.96      5.94 o 
   4   3  18        1.89        0.25      1.85 o 
   5   3  18        0.29        3.28      2.36 o 
   6   3  18       36.45       33.60      4.79 o 
   7   3  18       24.42       22.14      2.97 o 
   8   3  18        9.94        9.86      4.04 o 
   9   3  18       37.11       43.36      7.24 o 
  10   3  18        0.11        2.91      2.67 o 
  11   3  18       16.90       24.66      4.65 o 
 -13   4  18       21.85       13.12      7.49 o 
 -12   4  18       27.14       28.95      6.59 o 
 -11   4  18        6.41        5.06      4.99 o 
 -10   4  18       88.55       86.08      7.23 o 
  -9   4  18       46.82       49.68      5.58 o 
  -8   4  18       17.84       15.12      2.72 o 
  -7   4  18       42.55       45.59      3.39 o 
  -6   4  18       15.08       10.71      1.71 o 
  -5   4  18       51.49       49.53      2.83 o 
  -4   4  18      151.69      164.28      6.29 o 
  -3   4  18        4.27        4.22      1.52 o 
  -2   4  18        7.13        6.89      1.56 o 
  -1   4  18       12.93       13.03      1.66 o 
   0   4  18        5.29        2.37      1.30 o 
   1   4  18       42.71       46.19      2.53 o 
   2   4  18        3.52        3.37      1.43 o 
   3   4  18        0.01       -1.56      1.56 o 
   4   4  18        1.57        0.74      1.46 o 
   5   4  18       85.90       85.81      4.82 o 
   6   4  18       33.98       30.32      4.15 o 
   7   4  18       10.14       13.14      4.44 o 
   8   4  18       65.19       80.27      8.18 o 
   9   4  18        8.01        9.78      4.75 o 
  10   4  18        0.00        2.18      5.15 o 
  11   4  18       41.64       44.57      7.26 o 
 -12   5  18      111.06      119.52     18.44 o 
 -11   5  18        1.55        4.65      3.91 o 
 -10   5  18        2.30        1.73      2.89 o 
  -9   5  18       14.28       13.00      3.21 o 
  -8   5  18       53.35       58.17      7.03 o 
  -7   5  18      123.35      127.55      6.50 o 
  -6   5  18       47.79       53.69      4.37 o 
  -5   5  18        1.01       -1.10      1.76 o 
  -4   5  18       13.54       11.82      2.08 o 
  -3   5  18      344.32      359.75      8.00 o 
  -2   5  18       62.80       51.38      3.21 o 
  -1   5  18        7.13        6.42      1.80 o 
   0   5  18        4.50        3.83      1.88 o 
   1   5  18       11.80       11.75      2.33 o 
   2   5  18      116.80      124.12      4.19 o 
   3   5  18      196.75      195.05      5.43 o 
   4   5  18       69.75       68.76      3.52 o 
   5   5  18       13.34       13.79      2.54 o 
   6   5  18       39.88       42.60      3.68 o 
   7   5  18        0.53       -0.47      2.44 o 
   8   5  18       14.33       20.40      4.91 o 
   9   5  18        3.45        6.03      4.15 o 
  10   5  18        1.17        4.47      4.51 o 
 -11   6  18       12.81       13.53      3.40 o 
 -10   6  18        0.13       -2.41      2.68 o 
  -9   6  18       39.56       40.57      7.23 o 
  -8   6  18      156.44      163.82     17.55 o 
  -7   6  18       64.66       69.99      4.10 o 
  -6   6  18       70.51       71.61      4.05 o 
  -5   6  18      252.44      262.65      7.30 o 
  -4   6  18       58.16       57.61      3.50 o 
  -3   6  18        0.54       -0.43      1.58 o 
  -2   6  18        0.67       -0.71      1.59 o 
  -1   6  18       42.83       43.20      2.86 o 
   0   6  18       99.73      106.60      4.54 o 
   1   6  18       73.81       68.51      4.14 o 
   2   6  18        6.96        2.81      1.84 o 
   3   6  18       23.97       24.42      3.44 o 
   4   6  18      135.35      133.87      4.94 o 
   5   6  18      249.44      274.85      7.35 o 
   6   6  18       18.55       21.20      3.95 o 
   7   6  18        0.83        0.67      2.50 o 
   8   6  18       57.18       56.49      4.97 o 
   9   6  18       22.83       18.89      3.85 o 
  -9   7  18        2.18        9.44      3.88 o 
  -8   7  18       40.11       41.28      9.85 o 
  -7   7  18       23.98       22.90      6.33 o 
  -6   7  18      170.21      157.69     10.89 o 
  -5   7  18        6.59        3.29      2.41 o 
  -4   7  18       14.55       17.36      2.88 o 
  -3   7  18       10.06        7.51      2.40 o 
  -2   7  18       35.34       26.75      3.60 o 
  -1   7  18        0.72       -0.53      1.99 o 
   0   7  18       24.71       18.89      3.74 o 
   1   7  18       57.37       61.80      4.23 o 
   2   7  18      144.76      154.49      5.96 o 
   3   7  18       20.74       19.27      4.02 o 
   4   7  18        2.92        0.44      2.47 o 
   5   7  18        1.69        0.98      2.52 o 
   6   7  18        6.56        3.38      2.82 o 
   7   7  18        5.21        5.19      3.02 o 
   8   7  18        8.58        6.18      4.88 o 
  -7   8  18        0.40       -0.81      3.33 o 
  -6   8  18        4.05        8.04      3.54 o 
  -5   8  18        3.45        1.65      3.07 o 
  -4   8  18        0.82        0.61      2.96 o 
  -3   8  18        1.11        3.98      2.94 o 
  -2   8  18       15.77       17.76      4.09 o 
  -1   8  18       18.10       22.49      6.57 o 
   0   8  18       27.41       21.55      3.99 o 
   1   8  18       62.80       63.40      5.67 o 
   2   8  18        0.16       -2.26      2.85 o 
   3   8  18        0.78        0.73      3.08 o 
   4   8  18       22.64       27.37      4.53 o 
   5   8  18       10.07        1.47      3.46 o 
   6   8  18        7.57       10.37      4.04 o 
  -4   9  18        9.23       10.46      3.75 o 
  -3   9  18        6.39        4.77      3.20 o 
  -2   9  18        2.78       -3.16      3.45 o 
  -1   9  18        4.66        0.94      2.99 o 
   0   9  18       13.56        7.12      3.45 o 
   1   9  18        2.09       -1.65      3.27 o 
   2   9  18       64.82       56.45      5.73 o 
 -13   1  19        0.21       -2.17      2.17 o 
 -12   1  19       76.49       83.81      6.47 o 
 -11   1  19       48.01       45.94      3.74 o 
 -10   1  19      103.72      108.06      4.43 o 
  -9   1  19      147.63      152.38      5.33 o 
  -8   1  19      449.05      467.02      7.72 o 
  -7   1  19       86.49       88.33      3.19 o 
  -6   1  19       37.68       34.67      2.10 o 
  -5   1  19        6.50        5.89      1.37 o 
  -4   1  19       47.83       48.30      2.33 o 
  -3   1  19      110.13      130.55      4.74 o 
  -2   1  19       16.08       11.38      1.70 o 
  -1   1  19       24.99       24.74      2.09 o 
   0   1  19       95.66       95.66      3.89 o 
   1   1  19      123.99      124.80      4.62 o 
   2   1  19       15.44       14.36      1.99 o 
   3   1  19        0.03        1.45      1.53 o 
   4   1  19       21.94       22.55      2.41 o 
   5   1  19        4.73        0.99      1.61 o 
   6   1  19      206.78      228.52      6.51 o 
   7   1  19      107.04      115.44      4.99 o 
   8   1  19       62.41       64.30      4.03 o 
   9   1  19       27.52       28.44      3.16 o 
  10   1  19      234.21      268.99      7.58 o 
  11   1  19      122.93      128.36      7.76 o 
 -13   2  19        0.08        2.78      2.77 o 
 -12   2  19        0.87        5.20      3.04 o 
 -11   2  19       14.74        8.60      2.28 o 
 -10   2  19      185.63      199.24      6.19 o 
  -9   2  19        5.88        6.13      1.86 o 
  -8   2  19       59.54       58.79      3.91 o 
  -7   2  19        1.05       -0.45      1.24 o 
  -6   2  19       54.16       53.89      3.52 o 
  -5   2  19       12.29       11.67      1.97 o 
  -4   2  19      168.70      179.56      4.65 o 
  -3   2  19       40.96       38.80      2.36 o 
  -2   2  19        3.99        2.30      1.37 o 
  -1   2  19        2.05        2.69      1.42 o 
   0   2  19       49.01       47.75      2.59 o 
   1   2  19      244.79      250.59      6.10 o 
   2   2  19      231.51      264.96      6.75 o 
   3   2  19        5.19        3.21      2.49 o 
   4   2  19        0.13       -0.56      2.11 o 
   5   2  19       27.97       31.47      2.69 o 
   6   2  19       39.89       36.12      2.84 o 
   7   2  19        2.10        1.24      1.75 o 
   8   2  19        3.75        3.12      1.99 o 
   9   2  19      226.22      244.11      6.99 o 
  10   2  19       94.87       92.03      4.46 o 
  11   2  19       73.10       70.53      5.00 o 
 -13   3  19        3.25       -0.19      2.99 o 
 -12   3  19       83.91       99.93      7.97 o 
 -11   3  19        5.67        0.63      2.57 o 
 -10   3  19        0.85        1.79      2.26 o 
  -9   3  19       22.03       21.69      2.99 o 
  -8   3  19       83.96       79.55      3.91 o 
  -7   3  19        0.52       -0.30      1.61 o 
  -6   3  19        0.02       -1.24      1.50 o 
  -5   3  19        0.81       -0.72      1.36 o 
  -4   3  19        1.36        2.57      1.52 o 
  -3   3  19       68.99       73.90      3.40 o 
  -2   3  19       62.10       67.19      3.40 o 
  -1   3  19        8.55        6.25      1.84 o 
   0   3  19        9.24        5.35      1.76 o 
   1   3  19       51.66       56.05      3.13 o 
   2   3  19        0.24       -0.51      1.51 o 
   3   3  19        1.84       -0.44      1.96 o 
   4   3  19       57.80       65.22      6.29 o 
   5   3  19        0.08        1.77      2.05 o 
   6   3  19       39.58       39.75      3.63 o 
   7   3  19        1.19        1.90      3.40 o 
   8   3  19        4.36        7.77      2.74 o 
   9   3  19        0.04       -1.86      2.41 o 
  10   3  19       22.74       25.73      3.52 o 
  11   3  19       37.54       41.89      5.71 o 
 -12   4  19       32.90       27.00      5.94 o 
 -11   4  19        1.35       -0.50      4.50 o 
 -10   4  19       35.65       40.35     13.18 o 
  -9   4  19       21.42       15.02      4.34 o 
  -8   4  19       89.57       89.33      4.73 o 
  -7   4  19      211.78      224.05      6.15 o 
  -6   4  19       79.39       84.44      3.96 o 
  -5   4  19        7.71        9.68      1.83 o 
  -4   4  19       12.79       11.24      2.17 o 
  -3   4  19      106.36      106.03      4.72 o 
  -2   4  19        0.01       -0.04      1.47 o 
  -1   4  19      195.52      187.87      5.34 o 
   0   4  19       21.64       17.72      2.02 o 
   1   4  19      387.10      393.69      7.46 o 
   2   4  19      651.81      669.53     10.88 o 
   3   4  19        1.38        0.59      1.56 o 
   4   4  19       37.47       44.51      5.70 o 
   5   4  19       54.85       42.31      4.68 o 
   6   4  19      115.67      104.93      8.80 o 
   7   4  19       35.48       41.99      6.30 o 
   8   4  19       56.17       53.91     12.51 o 
   9   4  19       79.25       78.13     11.01 o 
  10   4  19      216.45      247.19     15.11 o 
 -11   5  19       27.83       17.29      4.99 o 
 -10   5  19       15.13       16.05      4.67 o 
  -9   5  19       20.98       13.30      5.25 o 
  -8   5  19       33.96       35.05      5.74 o 
  -7   5  19        0.25       -1.25      2.29 o 
  -6   5  19      211.78      217.26      8.18 o 
  -5   5  19        9.52       10.19      2.87 o 
  -4   5  19        0.00       -2.15      2.15 o 
  -3   5  19       87.17       95.63      5.21 o 
  -2   5  19      162.49      170.09      5.94 o 
  -1   5  19      108.45      104.02      4.35 o 
   0   5  19        0.12       -1.58      1.58 o 
   1   5  19       27.40       25.18      2.44 o 
   2   5  19       46.32       43.52      3.18 o 
   3   5  19      109.70      118.89      4.93 o 
   4   5  19        0.69        2.66      2.34 o 
   5   5  19        0.24       -0.65      2.19 o 
   6   5  19        1.18        2.50      2.58 o 
   7   5  19       16.94       12.05      3.52 o 
   8   5  19       53.40       50.18      7.59 o 
   9   5  19       26.45       25.22      5.54 o 
 -10   6  19       20.56       17.42      5.05 o 
  -9   6  19       75.85       69.33      6.68 o 
  -8   6  19        8.42        4.52      2.73 o 
  -7   6  19       89.59      100.93      5.78 o 
  -6   6  19        1.50        2.57      2.35 o 
  -5   6  19       33.75       31.71      3.02 o 
  -4   6  19        8.29        5.25      2.06 o 
  -3   6  19       72.18       62.64      3.59 o 
  -2   6  19       14.82       17.37      2.74 o 
  -1   6  19      182.77      203.92      9.93 o 
   0   6  19        5.84        6.03      1.85 o 
   1   6  19      110.07      105.68      4.31 o 
   2   6  19      181.36      194.04      5.90 o 
   3   6  19        5.52        2.23      2.01 o 
   4   6  19        5.43        5.33      2.17 o 
   5   6  19       20.64       21.64      3.15 o 
   6   6  19      129.15      147.37      6.62 o 
   7   6  19       37.35       32.89      4.05 o 
   8   6  19       42.66       35.84      4.31 o 
  -8   7  19       31.20       32.00      5.10 o 
  -7   7  19      136.82      150.33      8.47 o 
  -6   7  19       24.45       17.14      3.46 o 
  -5   7  19       49.98       64.57      4.88 o 
  -4   7  19        0.38       -2.30      2.30 o 
  -3   7  19       33.27       32.42      3.65 o 
  -2   7  19      163.80      160.53      9.99 o 
  -1   7  19        1.26        1.86      2.25 o 
   0   7  19        2.00        4.89      2.38 o 
   1   7  19        1.12        1.12      2.38 o 
   2   7  19       77.60       80.16      6.97 o 
   3   7  19        0.30        3.41      2.68 o 
   4   7  19       13.90       12.07      3.13 o 
   5   7  19        0.39        0.58      2.68 o 
   6   7  19        5.62       11.87      4.10 o 
   7   7  19      143.74      155.67      8.91 o 
  -6   8  19       19.40       18.07      5.66 o 
  -5   8  19        0.02       -0.81      3.12 o 
  -4   8  19      185.59      219.48      9.86 o 
  -3   8  19        7.56        4.01      3.25 o 
  -2   8  19       12.94       11.16      3.50 o 
  -1   8  19       27.86       22.06      4.11 o 
   0   8  19        4.79        5.70      3.60 o 
   1   8  19       56.69       61.14      5.98 o 
   2   8  19        3.12        0.87      3.79 o 
   3   8  19       41.35       48.18      5.56 o 
   4   8  19       13.06       14.83      4.08 o 
 -13   0  20        9.03        8.28      6.83 o 
 -12   0  20      352.79      400.31     14.65 o 
 -11   0  20        8.61        5.16      5.04 o 
 -10   0  20       46.65       58.51      5.13 o 
  -9   0  20      429.72      482.33     14.43 o 
  -8   0  20        4.01        8.51      2.90 o 
  -7   0  20        5.19       11.36      2.50 o 
  -6   0  20       73.49       81.46      4.78 o 
  -5   0  20      346.56      342.59      9.53 o 
  -4   0  20       31.61       27.37      4.52 o 
  -3   0  20       79.18       75.92      6.15 o 
  -2   0  20        7.91        7.86      2.31 o 
  -1   0  20       82.49       77.22      5.19 o 
   0   0  20       40.31       43.50      4.05 o 
   1   0  20        0.74        0.68      2.12 o 
   2   0  20        0.14        1.02      2.49 o 
   3   0  20      139.39      167.91     14.25 o 
   4   0  20       43.41       53.45     12.06 o 
   5   0  20       16.64       13.49      3.30 o 
   6   0  20      235.08      215.63      9.71 o 
   7   0  20       17.27       26.09      4.30 o 
   8   0  20       23.44       40.87     11.59 o 
   9   0  20        0.72        2.23      3.26 o 
  10   0  20      111.76      111.61      8.05 o 
  11   0  20       62.36       61.06      6.09 o 
 -13   1  20        6.26        9.36      2.59 o 
 -12   1  20        2.27        3.72      2.32 o 
 -11   1  20      139.52      160.40      9.12 o 
 -10   1  20        2.43        3.06      2.05 o 
  -9   1  20       33.74       34.82      2.91 o 
  -8   1  20        0.90        0.02      1.71 o 
  -7   1  20       16.82       16.34      1.81 o 
  -6   1  20       29.64       29.55      2.09 o 
  -5   1  20       40.87       39.73      3.01 o 
  -4   1  20       11.10       10.19      1.61 o 
  -3   1  20        1.91        0.80      1.34 o 
  -2   1  20       30.01       30.48      2.30 o 
  -1   1  20        4.29        1.60      1.50 o 
   0   1  20        1.31        1.01      1.49 o 
   1   1  20       14.78        8.78      1.81 o 
   2   1  20       34.35       34.14      3.20 o 
   3   1  20       11.38        4.69      2.06 o 
   4   1  20        6.94        3.55      1.85 o 
   5   1  20       13.13       11.66      2.13 o 
   6   1  20       10.13        9.21      2.33 o 
   7   1  20       14.59       11.49      2.32 o 
   8   1  20       14.66       17.09      2.58 o 
   9   1  20        6.17        1.78      2.16 o 
  10   1  20        0.51        3.73      2.33 o 
  11   1  20        0.73       -0.63      2.40 o 
 -12   2  20      180.96      213.95      9.06 o 
 -11   2  20       56.75       52.84      4.92 o 
 -10   2  20       22.78       23.27      3.05 o 
  -9   2  20       54.25       57.30      5.92 o 
  -8   2  20      157.74      169.42      8.53 o 
  -7   2  20       33.09       32.83      2.27 o 
  -6   2  20        0.28       -0.44      1.31 o 
  -5   2  20        5.71        2.75      1.39 o 
  -4   2  20       10.76        8.53      1.62 o 
  -3   2  20       35.13       30.49      2.26 o 
  -2   2  20        5.87        6.48      1.56 o 
  -1   2  20        5.73        4.81      1.58 o 
   0   2  20       18.27       15.11      2.00 o 
   1   2  20      169.21      179.66      5.29 o 
   2   2  20        5.15        1.63      1.64 o 
   3   2  20       49.07       51.18      4.02 o 
   4   2  20        0.35       -1.29      1.55 o 
   5   2  20       14.13       11.48      3.34 o 
   6   2  20       22.10       29.83      2.99 o 
   7   2  20       24.84       24.92      3.76 o 
   8   2  20        0.22       -1.05      1.83 o 
   9   2  20        5.43        5.99      2.16 o 
  10   2  20        0.57        0.58      2.81 o 
 -12   3  20      131.92      152.56      7.96 o 
 -11   3  20       88.00       95.17      5.58 o 
 -10   3  20       24.39       23.65      3.29 o 
  -9   3  20        3.87        6.17      2.48 o 
  -8   3  20      169.80      185.82      7.88 o 
  -7   3  20        4.40        3.80      2.07 o 
  -6   3  20       30.85       23.60      3.15 o 
  -5   3  20       14.61       12.65      2.16 o 
  -4   3  20        0.37        0.31      1.71 o 
  -3   3  20      144.86      133.12      5.22 o 
  -2   3  20        3.87        1.07      1.73 o 
  -1   3  20       47.64       47.41      3.13 o 
   0   3  20        9.13        9.93      2.05 o 
   1   3  20      123.99      127.34      6.31 o 
   2   3  20        4.39        5.78      3.19 o 
   3   3  20       52.37       60.35      4.17 o 
   4   3  20       65.39       63.98      4.28 o 
   5   3  20        8.46        6.00      2.32 o 
   6   3  20       23.92       27.80      6.22 o 
   7   3  20      121.84      125.12      9.32 o 
   8   3  20        0.01       -0.33      2.47 o 
   9   3  20       70.03       66.64      7.28 o 
  10   3  20        4.47        3.64      2.84 o 
 -11   4  20       51.23       47.60      8.79 o 
 -10   4  20       25.78       28.99      5.93 o 
  -9   4  20        0.16       -2.76      3.93 o 
  -8   4  20       36.03       45.80      5.85 o 
  -7   4  20       18.43       19.03      4.46 o 
  -6   4  20       69.39       82.51      4.23 o 
  -5   4  20        2.78       -1.75      1.75 o 
  -4   4  20        5.22        2.48      1.94 o 
  -3   4  20       75.83       83.12      3.80 o 
  -2   4  20       69.30       72.14      3.56 o 
  -1   4  20       76.26       78.38      4.33 o 
   0   4  20       53.04       58.25      3.17 o 
   1   4  20       75.86       75.77      4.58 o 
   2   4  20      241.33      246.49      7.21 o 
   3   4  20        8.89        9.78      2.96 o 
   4   4  20       13.95       14.08      4.58 o 
   5   4  20        1.73        4.49      3.96 o 
   6   4  20        1.87        0.58      3.94 o 
   7   4  20       40.04       41.05      7.32 o 
   8   4  20        0.18        1.16      7.40 o 
   9   4  20       26.24       28.17      6.12 o 
 -10   5  20       20.61       20.30      9.04 o 
  -9   5  20        0.14        1.45      3.88 o 
  -8   5  20       10.49       17.97      4.50 o 
  -7   5  20        0.43       -2.03      2.67 o 
  -6   5  20       89.81       89.31      5.76 o 
  -5   5  20        0.22        2.15      2.55 o 
  -4   5  20       35.56       24.76      4.40 o 
  -3   5  20      178.64      182.36     12.52 o 
  -2   5  20        5.51        5.32      2.43 o 
  -1   5  20       13.08        8.71      3.52 o 
   0   5  20      143.78      143.46      6.01 o 
   1   5  20        0.03        0.17      2.08 o 
   2   5  20       15.96       15.71      4.30 o 
   3   5  20       83.47       82.27      4.77 o 
   4   5  20        0.09        0.73      2.37 o 
   5   5  20       34.29       36.22      4.49 o 
   6   5  20        6.46        6.16      4.13 o 
   7   5  20        7.08        7.33      4.49 o 
   8   5  20       36.25       40.26      6.22 o 
  -9   6  20       28.23       28.13      5.48 o 
  -8   6  20        0.76        3.97      2.81 o 
  -7   6  20       12.93       12.50      3.77 o 
  -6   6  20       15.18       14.28      3.07 o 
  -5   6  20        0.35       -2.25      2.25 o 
  -4   6  20       14.72       17.02      3.91 o 
  -3   6  20       13.82       17.26      2.72 o 
  -2   6  20       84.74       83.29      4.22 o 
  -1   6  20       34.46       30.07      2.85 o 
   0   6  20       19.39       20.14      2.73 o 
   1   6  20        8.17        6.64      2.24 o 
   2   6  20       10.76        9.82      3.59 o 
   3   6  20      171.91      183.55      8.15 o 
   4   6  20        0.00       -2.32      2.32 o 
   5   6  20        1.73       -2.47      2.47 o 
   6   6  20       99.46      102.90     18.30 o 
   7   6  20       58.26       46.98      9.47 o 
  -7   7  20       71.07       81.73      7.18 o 
  -6   7  20        0.00        2.57      3.23 o 
  -5   7  20       51.62       41.23      4.27 o 
  -4   7  20       10.68       15.15      3.89 o 
  -3   7  20       62.52       70.85      8.16 o 
  -2   7  20       10.34        9.21      2.95 o 
  -1   7  20        0.26        0.43      2.56 o 
   0   7  20        2.76        1.95      2.57 o 
   1   7  20       19.76       12.25      2.82 o 
   2   7  20       81.23       86.01      5.58 o 
   3   7  20       28.89       34.87      6.82 o 
   4   7  20        3.13        5.63      3.57 o 
   5   7  20       51.52       46.45     13.85 o 
  -4   8  20        0.24        0.35      3.22 o 
  -3   8  20       22.25       19.46      4.64 o 
  -2   8  20        8.90        6.82      4.22 o 
  -1   8  20        0.60       -0.81      3.17 o 
   0   8  20       22.05       21.97      5.05 o 
   1   8  20       21.75       22.18      3.86 o 
   2   8  20        0.57       -1.48      3.30 o 
 -12   1  21      136.73      145.69      6.41 o 
 -11   1  21       52.47       54.18      3.79 o 
 -10   1  21       11.78        5.30      2.23 o 
  -9   1  21       54.82       62.89      3.70 o 
  -8   1  21      214.19      230.60      6.45 o 
  -7   1  21      275.78      293.80     13.27 o 
  -6   1  21       26.36       20.37      2.21 o 
  -5   1  21       55.52       47.14      2.75 o 
  -4   1  21        1.25        3.89      1.92 o 
  -3   1  21      163.20      185.67      5.83 o 
  -2   1  21       55.36       55.14      3.19 o 
  -1   1  21        0.12        1.07      1.62 o 
   0   1  21       14.34       12.51      2.06 o 
   1   1  21       18.24       15.58      2.18 o 
   2   1  21      167.62      178.26      5.78 o 
   3   1  21       49.11       47.10      3.26 o 
   4   1  21       53.04       52.49      3.98 o 
   5   1  21        2.59        3.80      1.95 o 
   6   1  21        2.40        1.54      1.93 o 
   7   1  21       21.36       21.65      2.72 o 
   8   1  21       42.31       38.00      3.25 o 
   9   1  21       32.77       44.60      3.56 o 
  10   1  21        7.19        8.40      2.63 o 
 -12   2  21        1.05        1.69      2.91 o 
 -11   2  21       31.89       34.16      4.37 o 
 -10   2  21       79.53       76.98      5.79 o 
  -9   2  21        0.04        1.12      1.90 o 
  -8   2  21        4.09        7.55      2.06 o 
  -7   2  21       41.53       47.27      3.26 o 
  -6   2  21        0.08       -0.35      1.57 o 
  -5   2  21        0.26        1.80      1.55 o 
  -4   2  21      129.23      131.18      5.91 o 
  -3   2  21        0.73       -0.02      1.47 o 
  -2   2  21       18.63       19.33      2.47 o 
  -1   2  21        2.66        0.67      1.56 o 
   0   2  21        0.48       -0.37      1.70 o 
   1   2  21       16.02       18.13      2.28 o 
   2   2  21      209.09      217.79      8.07 o 
   3   2  21       57.12       56.69      3.71 o 
   4   2  21        4.07        0.76      2.03 o 
   5   2  21       74.57       73.96      3.97 o 
   6   2  21       29.29       32.01      2.90 o 
   7   2  21       22.54       31.41      3.12 o 
   8   2  21       46.04       47.42      3.35 o 
   9   2  21       58.84       62.64      6.22 o 
  10   2  21        3.59        6.59      3.18 o 
 -11   3  21        0.23       -1.05      2.72 o 
 -10   3  21       23.66       23.56      3.50 o 
  -9   3  21        3.54        7.51      2.94 o 
  -8   3  21        1.88       -2.19      2.19 o 
  -7   3  21      221.05      228.46      7.42 o 
  -6   3  21       14.92       13.68      2.65 o 
  -5   3  21       47.77       51.11      3.80 o 
  -4   3  21        4.05        3.54      2.00 o 
  -3   3  21        2.26        6.30      1.91 o 
  -2   3  21        6.23        4.95      1.90 o 
  -1   3  21       61.48       64.58      3.63 o 
   0   3  21       52.89       48.04      3.39 o 
   1   3  21       33.96       36.73      3.09 o 
   2   3  21      139.53      144.55      6.20 o 
   3   3  21        0.30        0.47      2.58 o 
   4   3  21      147.38      154.16      6.48 o 
   5   3  21       16.95       16.35      3.53 o 
   6   3  21        1.55        2.40      2.52 o 
   7   3  21       42.74       52.58      6.27 o 
   8   3  21       18.13       13.78      3.64 o 
   9   3  21       24.64       23.73      3.99 o 
 -10   4  21      162.28      156.01     19.27 o 
  -9   4  21       16.02       26.73     12.58 o 
  -8   4  21        2.80       -1.97      4.09 o 
  -7   4  21       26.89       21.95      4.71 o 
  -6   4  21        5.30        6.81      3.82 o 
  -5   4  21       41.12       44.78      3.86 o 
  -4   4  21        0.39       -0.38      1.88 o 
  -3   4  21        2.63        3.16      1.88 o 
  -2   4  21        1.11       -1.69      2.00 o 
  -1   4  21      268.61      290.97      8.10 o 
   0   4  21        1.43       -0.11      1.69 o 
   1   4  21       38.99       30.16      2.57 o 
   2   4  21       30.47       23.24      4.04 o 
   3   4  21       16.77       11.73      4.45 o 
   4   4  21        8.12        2.49      4.96 o 
   5   4  21        9.96       10.35      4.69 o 
   6   4  21        5.03        6.28      4.58 o 
   7   4  21        3.62        1.56      4.73 o 
   8   4  21       89.77       98.23      9.54 o 
  -9   5  21       20.29       22.13      6.92 o 
  -8   5  21      173.14      185.72     10.80 o 
  -7   5  21       45.01       37.60      4.62 o 
  -6   5  21       13.07       12.98      3.85 o 
  -5   5  21        0.00       -0.95      2.64 o 
  -4   5  21       30.16       26.80      3.71 o 
  -3   5  21        0.24        3.04      4.78 o 
  -2   5  21       26.63       22.30      3.56 o 
  -1   5  21        4.29        6.47      2.64 o 
   0   5  21        7.06        6.15      2.53 o 
   1   5  21      157.38      169.55      7.32 o 
   2   5  21       24.52       25.47      3.47 o 
   3   5  21       30.93       22.97      3.46 o 
   4   5  21       10.71        7.39      3.15 o 
   5   5  21        6.72        5.44      3.71 o 
   6   5  21       36.41       38.40      5.93 o 
   7   5  21       53.75       46.24      6.42 o 
  -8   6  21        6.81        5.35      3.09 o 
  -7   6  21        0.68       -1.52      2.59 o 
  -6   6  21        3.98        5.23      2.83 o 
  -5   6  21       27.49       31.37      4.71 o 
  -4   6  21       21.13       22.50      3.20 o 
  -3   6  21        5.97        9.14      2.61 o 
  -2   6  21        1.94        3.58      3.37 o 
  -1   6  21       42.23       39.05      3.68 o 
   0   6  21      144.02      156.30     11.52 o 
   1   6  21       20.70       16.84      3.00 o 
   2   6  21      116.74      118.40      6.84 o 
   3   6  21       37.93       37.29      3.74 o 
   4   6  21        0.43        1.30      2.63 o 
   5   6  21        2.26        0.63      2.79 o 
   6   6  21        0.16        1.02      3.00 o 
  -6   7  21       44.99       46.59      8.22 o 
  -5   7  21       22.70       15.36      4.06 o 
  -4   7  21       20.69       31.82      7.12 o 
  -3   7  21        0.12        1.59      3.19 o 
  -2   7  21       86.91       90.27      6.73 o 
  -1   7  21        2.27       -1.06      2.68 o 
   0   7  21        1.02       -0.37      2.83 o 
   1   7  21        5.79        4.31      3.47 o 
   2   7  21        5.79        4.86      8.78 o 
   3   7  21       92.90      103.94      7.30 o 
   4   7  21       16.55       14.10      8.35 o 
 -11   0  22      176.86      198.58     10.06 o 
 -10   0  22        4.49        0.09      3.26 o 
  -9   0  22        6.29        8.29      3.46 o 
  -8   0  22      144.13      140.88      8.53 o 
  -7   0  22        2.89       -1.03      3.97 o 
  -6   0  22       37.56       45.95      9.39 o 
  -5   0  22        4.37        7.08      4.80 o 
  -4   0  22       95.98      101.25      6.57 o 
  -3   0  22        7.96        5.88      8.34 o 
  -2   0  22      155.07      181.18      8.62 o 
  -1   0  22      148.65      162.31      8.45 o 
   0   0  22        1.64       -2.63      2.63 o 
   1   0  22      597.70      623.84     19.61 o 
   2   0  22      441.88      460.21     15.70 o 
   3   0  22       10.44       12.15      4.08 o 
   4   0  22       29.46       26.53      4.77 o 
   5   0  22       13.24       11.14      3.68 o 
   6   0  22      110.87      106.54      7.51 o 
   7   0  22        3.94        3.60      5.31 o 
   8   0  22        0.39       -1.74      3.23 o 
   9   0  22       95.33      115.27      8.04 o 
 -11   1  22       61.76       70.26      5.40 o 
 -10   1  22       69.62       76.84      4.31 o 
  -9   1  22      100.82      110.27      5.01 o 
  -8   1  22       13.76        8.57      2.27 o 
  -7   1  22        0.11       -2.04      2.11 o 
  -6   1  22        2.27        0.68      1.86 o 
  -5   1  22        0.32        1.55      1.76 o 
  -4   1  22        6.64        7.37      1.95 o 
  -3   1  22       45.62       49.27      3.19 o 
  -2   1  22      160.62      157.59      7.86 o 
  -1   1  22       17.07       16.38      3.32 o 
   0   1  22       14.75       13.69      2.26 o 
   1   1  22       48.44       58.23      3.59 o 
   2   1  22        0.67       -0.89      1.73 o 
   3   1  22       71.20       77.04      4.66 o 
   4   1  22        6.93        3.20      2.80 o 
   5   1  22        0.85       -1.68      1.86 o 
   6   1  22       15.26       14.12      2.50 o 
   7   1  22        1.02        1.11      2.14 o 
   8   1  22        0.33       -2.14      2.14 o 
   9   1  22        2.55        1.39      2.45 o 
 -11   2  22        3.04        3.28      4.63 o 
 -10   2  22        3.53        1.25      3.06 o 
  -9   2  22       88.87       98.23      6.41 o 
  -8   2  22       49.01       50.02      3.99 o 
  -7   2  22       62.34       67.33      3.77 o 
  -6   2  22      110.24      118.68      7.29 o 
  -5   2  22        8.76       10.29      2.79 o 
  -4   2  22        6.57        7.46      2.05 o 
  -3   2  22       64.09       79.80      4.03 o 
  -2   2  22        3.68        5.73      1.89 o 
  -1   2  22        7.09        5.79      1.84 o 
   0   2  22      268.16      277.27      9.15 o 
   1   2  22       93.66      106.84      4.80 o 
   2   2  22      293.42      325.62     10.04 o 
   3   2  22       18.89       20.30      3.29 o 
   4   2  22        0.13       -0.71      1.88 o 
   5   2  22       81.07       89.81      4.73 o 
   6   2  22        3.80        3.38      2.10 o 
   7   2  22        4.79        2.19      2.04 o 
   8   2  22        0.02        0.25      2.79 o 
   9   2  22      166.25      181.92      8.73 o 
 -10   3  22        8.77        8.89      3.08 o 
  -9   3  22        0.80       -2.56      2.56 o 
  -8   3  22      181.02      185.73      7.46 o 
  -7   3  22       72.69       84.44      4.86 o 
  -6   3  22        0.90        3.33      2.43 o 
  -5   3  22        0.29       -0.69      2.41 o 
  -4   3  22       13.47       18.70      2.88 o 
  -3   3  22        9.20        8.06      2.48 o 
  -2   3  22       46.86       56.47      4.26 o 
  -1   3  22       11.01        7.91      2.40 o 
   0   3  22       40.36       42.15      3.40 o 
   1   3  22       90.20       90.71      5.25 o 
   2   3  22      163.41      179.55      7.14 o 
   3   3  22        1.05       -2.13      2.13 o 
   4   3  22       15.83       13.91      4.59 o 
   5   3  22       12.08       12.50      2.95 o 
   6   3  22        0.04        1.51      3.71 o 
   7   3  22        4.74        6.87      2.91 o 
   8   3  22        3.35       -1.65      4.50 o 
  -9   4  22       91.37       91.36      9.14 o 
  -8   4  22      100.82      106.97      9.54 o 
  -7   4  22        6.19        7.90      4.71 o 
  -6   4  22        1.99       -1.70      4.05 o 
  -5   4  22        2.43        7.29      4.02 o 
  -4   4  22       10.33        8.47      4.13 o 
  -3   4  22        0.45       -0.79      3.36 o 
  -2   4  22       12.28       16.96      4.37 o 
  -1   4  22       32.50       47.04      9.01 o 
   0   4  22       34.28       34.62      5.07 o 
   1   4  22      119.63      140.22      9.49 o 
   2   4  22        3.17        3.57      3.71 o 
   3   4  22        0.01       -0.79      4.13 o 
   4   4  22       31.96       33.97      6.12 o 
   5   4  22        7.76        1.39      4.51 o 
   6   4  22       62.82       60.59      7.49 o 
   7   4  22        3.18       -0.44      4.86 o 
  -8   5  22       24.79       17.49      5.04 o 
  -7   5  22       61.47       75.08      7.58 o 
  -6   5  22        8.15        6.33      4.00 o 
  -5   5  22        0.14        0.98      3.10 o 
  -4   5  22       28.45       26.12      4.16 o 
  -3   5  22       17.83       21.87      3.91 o 
  -2   5  22        3.83        1.90      2.56 o 
  -1   5  22       19.83       15.27      3.53 o 
   0   5  22        0.32        3.90      2.66 o 
   1   5  22       39.44       44.14      4.16 o 
   2   5  22       31.89       36.48      4.96 o 
   3   5  22        2.46        2.27      3.56 o 
   4   5  22       47.83       42.37      6.19 o 
   5   5  22       11.79       12.97      4.59 o 
   6   5  22        3.27        0.25      4.22 o 
  -6   6  22       27.35       21.91      3.55 o 
  -5   6  22        6.07        9.02      5.06 o 
  -4   6  22       15.69       15.17      3.33 o 
  -3   6  22        0.06       -0.21      2.46 o 
  -2   6  22       20.66       23.73      3.74 o 
  -1   6  22       59.74       52.68      4.26 o 
   0   6  22       36.01       31.87      4.11 o 
   1   6  22        6.43        8.16      2.80 o 
   2   6  22        0.00        0.10      2.65 o 
   3   6  22       19.08       14.22      3.10 o 
   4   6  22        9.53       10.51      3.34 o 
  -3   7  22      120.78      112.82      7.77 o 
  -2   7  22       14.16       10.70      3.90 o 
  -1   7  22        3.22       -1.23      3.20 o 
   0   7  22        0.71       -2.51      3.32 o 
   1   7  22       46.20       42.44      5.74 o 
 -10   1  23       70.80       89.80      5.51 o 
  -9   1  23       12.58       10.81      3.12 o 
  -8   1  23        1.20       -1.50      2.04 o 
  -7   1  23       64.14       65.59      3.93 o 
  -6   1  23        3.78        2.02      2.03 o 
  -5   1  23       13.83        7.75      2.19 o 
  -4   1  23       17.26       16.80      2.46 o 
  -3   1  23       18.07       15.64      2.36 o 
  -2   1  23       66.51       65.17      4.94 o 
  -1   1  23      281.66      315.24      8.90 o 
   0   1  23        0.40       -1.81      1.81 o 
   1   1  23        2.23        4.25      2.03 o 
   2   1  23       31.17       35.93      3.10 o 
   3   1  23       10.86       11.94      2.41 o 
   4   1  23       43.69       49.86      3.59 o 
   5   1  23        0.34        1.35      2.10 o 
   6   1  23        2.06       -0.43      2.13 o 
   7   1  23        1.05        0.30      2.30 o 
   8   1  23       78.28       92.10      4.78 o 
 -10   2  23       42.28       46.60      4.96 o 
  -9   2  23        3.01       -1.17      3.24 o 
  -8   2  23        0.67        0.35      3.85 o 
  -7   2  23       13.07        9.84      5.86 o 
  -6   2  23        3.11        0.41      2.07 o 
  -5   2  23       44.35       52.59      3.56 o 
  -4   2  23        3.54        2.00      1.96 o 
  -3   2  23       65.77       65.49      4.02 o 
  -2   2  23       60.00       70.17      8.68 o 
  -1   2  23      295.83      307.15     11.38 o 
   0   2  23      131.70      139.07     13.86 o 
   1   2  23        5.49        4.55      2.25 o 
   2   2  23        9.12       13.90      2.42 o 
   3   2  23       82.37       98.07      7.70 o 
   4   2  23       19.25       11.77      3.34 o 
   5   2  23       23.99       23.50      2.76 o 
   6   2  23       44.00       42.38      4.19 o 
   7   2  23       46.69       39.88      4.16 o 
  -9   3  23       12.72       15.57      3.32 o 
  -8   3  23      157.01      178.08      7.45 o 
  -7   3  23      231.67      257.83      8.88 o 
  -6   3  23       28.46       25.52      3.51 o 
  -5   3  23       60.46       61.18      4.28 o 
  -4   3  23       78.54       79.26      5.35 o 
  -3   3  23       67.01       71.10      4.87 o 
  -2   3  23       36.28       37.95      3.78 o 
  -1   3  23        0.76        0.91      2.35 o 
   0   3  23      113.53      118.50      5.63 o 
   1   3  23      162.83      165.38      6.93 o 
   2   3  23      195.52      216.37      7.84 o 
   3   3  23       16.89        9.55      2.84 o 
   4   3  23       17.07        8.55      2.90 o 
   5   3  23       56.84       49.46      4.34 o 
   6   3  23       22.26       19.99      4.88 o 
   7   3  23       91.59       97.96      8.27 o 
  -8   4  23        0.07       -3.74      4.55 o 
  -7   4  23       14.23       13.80      5.28 o 
  -6   4  23        0.42        2.08      4.32 o 
  -5   4  23       18.42       17.76      5.35 o 
  -4   4  23        4.13        2.50      4.52 o 
  -3   4  23        0.35        1.15      3.82 o 
  -2   4  23      145.09      143.91      9.28 o 
  -1   4  23        1.44       -0.03      3.94 o 
   0   4  23       12.80        6.26      4.62 o 
   1   4  23       24.72       20.68      4.71 o 
   2   4  23       16.84       16.09      5.14 o 
   3   4  23       84.82       78.89      8.26 o 
   4   4  23        2.53        8.62      4.95 o 
   5   4  23        0.02       -1.09      4.57 o 
   6   4  23       46.94       52.80      7.60 o 
  -7   5  23      142.19      140.40     10.19 o 
  -6   5  23       44.36       44.95     10.38 o 
  -5   5  23       82.47      100.11      8.56 o 
  -4   5  23        4.60        2.18      3.91 o 
  -3   5  23        6.98        2.22      3.59 o 
  -2   5  23       16.35       13.18      4.10 o 
  -1   5  23       10.96        4.90      3.57 o 
   0   5  23       12.26        7.21      3.64 o 
   1   5  23        9.85        4.72      3.65 o 
   2   5  23      293.76      321.33     21.53 o 
   3   5  23       95.27      107.40      8.73 o 
   4   5  23        4.67        8.12      4.55 o 
  -4   6  23        4.38        5.42      2.91 o 
  -3   6  23       20.47       16.93      3.22 o 
  -2   6  23       19.60       20.53      3.98 o 
  -1   6  23       15.40       12.08      3.06 o 
   0   6  23        4.70        5.46      2.87 o 
   1   6  23        0.87       -1.58      2.64 o 
   2   6  23       26.73       23.57      3.91 o 
  -9   0  24       15.51        8.12      3.84 o 
  -8   0  24      103.62      110.25     23.47 o 
  -7   0  24       87.49       76.59     11.10 o 
  -6   0  24       47.40       51.50      5.54 o 
  -5   0  24        0.39        5.35      3.16 o 
  -4   0  24      211.19      216.70      9.91 o 
  -3   0  24      116.69      133.24     20.12 o 
  -2   0  24        0.24       -0.31      2.88 o 
  -1   0  24      240.72      260.44     10.97 o 
   0   0  24      303.77      332.00     35.39 o 
   1   0  24      238.28      276.48     11.46 o 
   2   0  24      339.98      366.62     13.78 o 
   3   0  24        0.26        0.80      3.23 o 
   4   0  24       92.15      102.40     17.98 o 
   5   0  24        0.77        1.04      5.67 o 
   6   0  24        3.89        0.60      4.12 o 
   7   0  24        4.31       11.28      3.83 o 
  -9   1  24        0.06        0.15      2.28 o 
  -8   1  24        5.76        4.21      2.40 o 
  -7   1  24        4.36        3.17      2.19 o 
  -6   1  24      123.86      135.63      5.42 o 
  -5   1  24        3.41        4.94      2.16 o 
  -4   1  24        1.06        0.74      1.98 o 
  -3   1  24       29.06       33.47      3.04 o 
  -2   1  24       85.18       86.51      4.42 o 
  -1   1  24       90.71       95.43      7.24 o 
   0   1  24        2.41        0.49      2.03 o 
   1   1  24       50.75       59.98      3.86 o 
   2   1  24       26.69       27.99      3.49 o 
   3   1  24       66.29       71.09      4.15 o 
   4   1  24        0.31       -2.11      2.11 o 
   5   1  24       39.43       32.34      3.26 o 
   6   1  24       92.65       92.68      4.78 o 
   7   1  24        0.20        1.49      2.47 o 
  -8   2  24       24.46       26.83      4.77 o 
  -7   2  24       32.07       26.65      4.09 o 
  -6   2  24        3.52       -0.48      3.23 o 
  -5   2  24       31.17       26.08      3.87 o 
  -4   2  24       23.58       13.11      4.00 o 
  -3   2  24       28.40       33.22      8.33 o 
  -2   2  24        0.07        0.46      2.20 o 
  -1   2  24        8.00        8.38      2.18 o 
   0   2  24        0.35       -0.36      1.92 o 
   1   2  24      174.71      192.36      6.30 o 
   2   2  24      108.41      127.17      8.22 o 
   3   2  24        3.94       -0.26      2.84 o 
   4   2  24        0.29        3.45      3.01 o 
   5   2  24       21.44       18.20      4.75 o 
   6   2  24       20.70       23.24      3.65 o 
  -8   3  24       57.13       61.58      4.78 o 
  -7   3  24       95.70      103.86     12.88 o 
  -6   3  24        1.67       -2.59      2.59 o 
  -5   3  24        4.91        6.75      3.94 o 
  -4   3  24       41.23       43.01      4.08 o 
  -3   3  24       30.88       33.93      5.19 o 
  -2   3  24        7.32       14.33      3.03 o 
  -1   3  24        1.31        4.37      2.58 o 
   0   3  24       24.69       27.16      3.53 o 
   1   3  24        2.52        7.79      3.32 o 
   2   3  24        9.66       11.95      2.99 o 
   3   3  24       98.04      107.83      5.89 o 
   4   3  24        1.29        4.44      2.86 o 
   5   3  24        0.05        1.34      2.76 o 
  -7   4  24        2.85       -6.63      6.79 o 
  -6   4  24        3.75        0.76      4.90 o 
  -5   4  24        6.67        6.87      4.95 o 
  -4   4  24       10.22        6.14      4.79 o 
  -3   4  24        5.35        2.62      4.55 o 
  -2   4  24       16.78       14.85      4.55 o 
  -1   4  24       10.10       12.75      5.26 o 
   0   4  24       14.74       12.02      4.37 o 
   1   4  24        0.61       -4.09      4.09 o 
   2   4  24       74.62       67.14     19.17 o 
   3   4  24        9.14        4.98      5.07 o 
   4   4  24       38.51       34.50      6.46 o 
  -5   5  24        8.59       13.16      4.98 o 
  -4   5  24       44.48       46.65      6.53 o 
  -3   5  24       16.45       15.94      4.35 o 
  -2   5  24        2.49       -2.46      4.03 o 
  -1   5  24        1.78        2.51      5.02 o 
   0   5  24       20.52       11.35      6.68 o 
   1   5  24       26.32       31.27      5.00 o 
   2   5  24        7.38        3.20      6.06 o 
  -7   1  25      180.09      207.85     10.73 o 
  -6   1  25      110.27      107.39      6.10 o 
  -5   1  25        3.42        2.65      2.28 o 
  -4   1  25       18.10       16.77      2.62 o 
  -3   1  25        7.86        7.89      2.38 o 
  -2   1  25       23.93       17.94      2.70 o 
  -1   1  25        7.88        8.60      2.41 o 
   0   1  25      114.62      126.46      5.53 o 
   1   1  25       17.28       16.42      2.74 o 
   2   1  25      404.92      455.69     10.51 o 
   3   1  25      161.35      174.75      6.17 o 
   4   1  25      132.04      140.48      7.33 o 
   5   1  25       20.73       12.64      2.73 o 
  -7   2  25      108.88      110.45      6.92 o 
  -6   2  25       14.24       10.82      3.50 o 
  -5   2  25        4.62        7.86      3.33 o 
  -4   2  25       28.86       25.30      4.89 o 
  -3   2  25       17.02       16.05      3.59 o 
  -2   2  25       47.16       58.29      8.66 o 
  -1   2  25       29.23       27.23      4.04 o 
   0   2  25       34.49       36.12      4.40 o 
   1   2  25        0.42        1.70      2.90 o 
   2   2  25        1.26        1.23      2.96 o 
   3   2  25        0.01        1.65      3.67 o 
   4   2  25        0.50        1.79      2.82 o 
  -6   3  25        9.45        8.65      3.17 o 
  -5   3  25      159.44      192.11      8.55 o 
  -4   3  25        2.25        2.83      2.86 o 
  -3   3  25        5.09        2.95      2.83 o 
  -2   3  25        2.93        4.26      2.86 o 
  -1   3  25       44.39       44.77      4.17 o 
   0   3  25        0.28       -1.67      2.63 o 
   1   3  25        5.00        3.13      2.83 o 
   2   3  25       24.62       22.36      3.46 o 
   3   3  25       10.17        9.54      3.10 o 
   4   3  25       51.27       50.70      9.51 o 
  -4   4  25       82.70       78.70      9.08 o 
  -3   4  25      157.71      171.45     16.40 o 
  -2   4  25        5.20        4.75      4.29 o 
  -1   4  25        7.87        2.49      4.34 o 
   0   4  25       15.44        8.48      5.57 o 
   1   4  25       18.99       15.17      5.55 o 
   2   4  25       17.68       12.53      7.75 o 
  -5   0  26        0.30        0.92      3.42 o 
  -4   0  26        1.59        4.20      3.61 o 
  -3   0  26       88.17       89.29      7.02 o 
  -2   0  26        2.99        1.43      3.29 o 
  -1   0  26       33.31       30.29      4.79 o 
   0   0  26       50.57       49.79      5.42 o 
   1   0  26        3.05        7.39      6.02 o 
   2   0  26       30.08       31.26     10.19 o 
   3   0  26        7.20        6.94      3.66 o 
  -5   1  26       35.05       35.37      3.29 o 
  -4   1  26        6.39        4.44      2.39 o 
  -3   1  26        4.48        2.67      2.36 o 
  -2   1  26        3.26        2.93      2.35 o 
  -1   1  26       58.01       51.95      3.72 o 
   0   1  26        0.91       -0.36      2.25 o 
   1   1  26        0.08       -2.18      2.18 o 
   2   1  26       20.76       23.35      2.98 o 
   3   1  26       82.74       80.56      4.43 o 
  -5   2  26      108.47      121.48     11.02 o 
  -4   2  26      153.79      157.97      8.29 o 
  -3   2  26       66.88       75.22      7.03 o 
  -2   2  26       14.27        9.20      5.45 o 
  -1   2  26        4.58       -0.35      3.02 o 
   0   2  26       34.07       36.01      4.67 o 
   1   2  26        0.28       -0.75      4.25 o 
   2   2  26      134.07      140.49     16.83 o 
  -3   3  26        8.02        7.31      5.10 o 
  -2   3  26       77.49       72.89      6.77 o 
  -1   3  26      143.74      167.28      8.66 o 
   0   3  26        0.59        3.19      2.91 o 
                                                 
